# Supplementary material for: Identification of telomerase RNAs in species of the Yarrowia clade provides insights into the co-evolution of telomerase, telomeric repeats and telomere-binding proteins
Source: Sci Rep. 2019 Sep 16;9:13365. doi: 10.1038/s41598-019-49628-6 (PMC6746865; doi:10.1038/s41598-019-49628-6)
Supplement: Supplementary file 2 — Dataset 1 [file 41598_2019_49628_MOESM2_ESM.xlsx]

## Sheet: DE_TER
Červenák et al., Identification of telomerase RNAs in species of the Yarrowia clade provides insights into the co-evolution of telomerase, telomeric repeats and telomere-binding proteins
Supplementary Table S2. List of genes downregulated (green) and upregulated (red) in Δter mutant of Y. lipolytica
H222_gene	E150_Ortholog	WT1	WT2	WT3	TER1	TER2	TER3	log2FC (WT/Δter)	pvalueAdj	E150_annotation
YALIH222S02e32638g	YALI0F01320g	146	792	743	146	179	128	1.87739043433609	2.00812392098361e-18	uniprot|O74128 Yarrowia lipolytica YALI0F01320g ALK2 n-alkane- inducible cytochrome P454
YALIH222S03e27996g	YALI0B19998g	1151	3094	3726	2612	1309	831	1.34980502021196	5.23575972882007e-10	similar to uniprot|Q12680 Saccharomyces cerevisiae YDL171c GLT1 glutamate synthase (NAPDPH) (GOGAT
YALIH222S02e06898g	YALI0F25619g	3002	2743	2911	1529	1078	1155	1.21760118721737	4.32254856955052e-19	weakly similar to uniprot|P36032 Saccharomyces cerevisiae YKL221w MCH2 transporter
YALIH222S05e04764g	YALI0A05885g	2214	7592	9951	5378	3900	3035	1.14055588405378	6.7459129686189e-10	weakly similar to uniprot|Q6CHL4 Yarrowia lipolytica YALI0A07667g
YALIH222S01e02454g	YALI0E32901g	356	493	614	103	239	208	1.08233347934865	1.67464207726134e-07	similar to uniprot|P36035 Saccharomyces cerevisiae YKL217w JEN1 carboxylic acid transporter protein
YALIH222S01e05182g	YALI0E30608g	8301	2893	4338	7808	5926	10763	-1.0007088169442	6.33960438568087e-05	weakly similar to uniprot|Q05809 Saccharomyces cerevisiae YLR218C Putative protein of unknown function
YALIH222S07e02718g		192	164	160	3058	311	433	-1.00122400659244	3.82443794634521e-05
YALIH222S02e27358g	YALI0F06358g	1081	1270	1327	8219	2587	2711	-1.0039833549605	3.98475556812523e-13	similar to uniprot|P25641 Saccharomyces cerevisiae YCR068w CVT17, conserved hypothetical protein
YALIH222S03e24982g	YALI0B17204g	577	235	289	585	531	591	-1.00603629324281	2.37732055382594e-07	similar to uniprot|P32352 Saccharomyces cerevisiae YMR202w ERG2 C-8 sterol isomerase singleton
YALIH222S01e23354g	YALI0E12617g	6291	6882	7363	24448	14919	14117	-1.01144864568461	1.36010161357494e-14	weakly similar to uniprot|C4QXC3 Komagataella pastoris F-Box protein
YALIH222S03e24256g	YALI0B16522g	3362	7822	7019	2071	17306	14293	-1.01377249707902	1.69192263089334e-08	similar to uniprot|P19145 Saccharomyces cerevisiae YKR039w GAP1 general amino acid permease
YALIH222S01e03994g	YALI0E31603g	1722	833	899	1988	2927	1412	-1.02554957631469	0.000199124507892483	similar to uniprot|G8JXW9 Eremothecium cymbalariae hypothetical protein Ecym_8424
YALIH222S02e20274g	YALI0F13013g	527	649	682	6992	2085	1134	-1.02662376980244	8.45885465635038e-05	similar to uniprot|Q873H2 Neurospora crassa NCU03388.1 hypothetical protein
YALIH222S04e10330g	YALI0D07656g	688	563	713	2418	1498	1249	-1.027143770435	4.4565080652164e-08	hypothetical protein conserved in the Yarrowia clade
YALIH222S10e00562g	YALI0A10967g	380	730	739	3397	1722	1437	-1.02919474563437	1.10688886874716e-08	some similarities with uniprot|Q7RYZ0 Neurospora crassa NCU06425.1 predicted protein
YALIH222S02e10682g	YALI0F21923g	124	88	105	82	184	335	-1.03088686002333	0.000388872369637312	some similarities with uniprot|Q00170 Emericella nidulans Regulatory protein
YALIH222S01e02366g	YALI0E33011g	3630	1508	2241	3625	3629	4512	-1.0315675342382	8.02778883544654e-08	weakly similar to uniprot|P45900 Bacillus subtilis YQAC_BACSU Hypothetical protein yqaC precursor
YALIH222S01e17590g	YALI0E18546g	494	242	274	2714	568	558	-1.03563774629271	4.83568547937369e-08	some similarities with uniprot|Q12329 Saccharomyces cerevisiae YDR171w HSP42
YALIH222S03e09758g	YALI0C09119g	63	46	46	194	125	127	-1.03665750606088	0.000407268147483468	uniprot|Q6CCI5 Yarrowia lipolytica YALI0C09119g ARA13 Protein of aldo/keto reductase family
YALIH222S03e00914g	YALI0C00803g	259	260	300	579	624	597	-1.03774782656362	3.38999192723913e-08	similar to uniprot|P30574 Candida albicans Carboxypeptidase Y precursor (Carboxypeptidase YSCY)
YALIH222S05e07734g	YALI0A02673g	3795	2496	3562	4112	6537	6395	-1.04028115357912	1.02163994752865e-09	similar to uniprot|A5DWP6 Lodderomyces elongisporus conserved hypothetical protein
YALIH222S03e09956g	YALI0C09240g	1627	1246	1377	2809	2714	2767	-1.0408137361624	1.74609441746173e-14	some similarities with uniprot|Q86JZ0 Dictyostelium discoideum DDB_0168017 Putative uncharacterized protein
YALIH222S07e03224g	YALI0C19283g	152	109	102	747	230	284	-1.04600606542835	3.12948649516157e-05	similar to uniprot|Q06537 Saccharomyces cerevisiae YPR153W Conserved protein of unknown function
YALIH222S14e00188g	YALI0B04004g	890	937	1084	2343	2214	2068	-1.0465377785154	3.8037966249606e-12	similar to uniprot|Q08777 Saccharomyces cerevisiae YOR306C MCH5 Plasma membrane riboflavin transporter
YALIH222S07e05402g	YALI0C17061g	710	1052	1103	2856	2497	2152	-1.05296607382881	1.53637885641946e-10	some similarities with uniprot|P31669 Xenopus laevis Poly [ADP-ribose] polymerase
YALIH222S04e18184g	YALI0D15158g	6907	4316	4814	40834	9045	10308	-1.06387659547636	3.12305461669633e-16	some similarities with uniprot|Q9XE85 Sorghum bicolor Polyprotein (putative retroelement)
YALIH222S03e09296g	YALI0C08833g	106	49	76	167	124	338	-1.06957221011662	0.00085203355090513	no similarity
YALIH222S01e17876g	YALI0E18238g	4131	6514	7205	8532	15750	13764	-1.07099075168251	2.46331157304766e-13	similar to uniprot|P17649 Saccharomyces cerevisiae YGR019w UGA1 4-aminobutyrate aminotransferase (GABA transaminase)
YALIH222S07e02278g	YALI0C20265g	4504	3903	4234	6400	8705	8597	-1.07306825185029	1.78199696567451e-17	uniprot|Q6CBB8 Yarrowia lipolytica YALI0C20265g ABC2 Plasma membrane ATP-binding cassette (ABC) transporter
YALIH222S03e02036g	YALI0C01859g	6380	6863	7209	7776	15274	14799	-1.07725204778158	4.32478965521165e-17	similar to uniprot|Q02253 Rattus norvegicus Methylmalonate-semialdehyde dehydrogenase (acylating), mitochondrial precursor (MMSDH)
YALIH222S02e10484g	YALI0F22121g	2648	2487	2801	3155	5286	6102	-1.07994307883535	1.88305847691854e-15	uniprot|Q6C0S5 Yarrowia lipolytica YALI0F22121g MGH1 Methylglutaconyl-CoA hydratase, putative
YALIH222S12e00650g	YALI0A01089g	37229	21480	27632	134005	48436	58504	-1.08011199944953	1.60300741563412e-12	similar to uniprot|Q6C3Z6 Yarrowia lipolytica YALI0E31031g
YALIH222S04e08944g	YALI0D06391g	341	1718	2028	7041	4800	3645	-1.08525560935332	5.79655362320247e-09	weakly similar to uniprot|A0A059NZ01 Halobacillus karajensis ydaF_1 Putative ribosomal N-acetyltransferase
YALIH222S02e12112g	YALI0F20548g	297	278	293	1489	672	627	-1.08958030266396	5.70085758364928e-09	hypothetical protein conserved in the Yarrowia clade
YALIH222S06e05270g	YALI0C15422g	352	670	727	1807	1793	1409	-1.09972054115777	5.40520254834051e-09	similar to uniprot|D5G8K2 Tuber melanosporum hypothetical protein
YALIH222S02e02652g	YALI0F29821g	1100	2535	2691	10633	5946	5524	-1.10350825349698	1.81270549408312e-15	hypothetical protein conserved in the Yarrowia clade
YALIH222S02e26412g	YALI0F07194g	413	688	646	3688	1287	1930	-1.11073405759563	1.49802365069153e-07	hypothetical protein conserved in the Yarrowia clade
YALIH222S01e33826g	YALI0E02266g	118	84	127	413	335	246	-1.13202196919346	2.55860667752613e-05	similar to uniprot|D5GHJ9 Tuber melanosporum hypothetical protein
YALIH222S01e32506g	YALI0E03586g	1045	1334	1367	4771	3258	2901	-1.13532501022282	2.07702506681792e-13	weakly similar to uniprot|Q9HEM5 Neurospora crassa NCU01320.1
YALIH222S02e26654g	YALI0F06974g	174	200	188	684	471	474	-1.13909249005015	2.78168639152325e-08	uniprot|Q6C2L0 Yarrowia lipolytica YALI0F06974g ARA1 Protein of aldo/keto reductase family
YALIH222S03e13740g	YALI0B06160g	99	190	206	431	500	462	-1.14617331602583	1.31614281512979e-08	highly similar to uniprot|Q6CH24 Yarrowia lipolytica YALI0A13497g
YALIH222S07e02696g	YALI0C19844g	314	287	288	874	627	759	-1.1504880718288	1.60215914116093e-09	hypothetical protein conserved in the Yarrowia clade
YALIH222S01e03642g	YALI0E31889g	969	1910	2448	3297	8421	3906	-1.152972026654	2.09069227404548e-05	weakly similar to uniprot|Q8EL71 Oceanobacillus iheyensis Hypothetical conserved protein
YALIH222S05e07074g	YALI0A03421g	58	102	81	375	284	232	-1.15310564695758	1.34440922807886e-05	highly similar to uniprot|Q6CFK4 Yarrowia lipolytica YALI0B06160g
YALIH222S01e15478g	YALI0E20647g	969	777	772	8119	1547	2248	-1.15486470111793	5.79655362320247e-09	uniprot|Q6C566 Yarrowia lipolytica YALI0E20647g URC4 Uracil catabolism protein, putative
YALIH222S04e10726g	YALI0D08052g	5496	6404	7306	35032	14623	16506	-1.16077253961457	6.39554734178192e-20	similar to uniprot|P00729 Saccharomyces cerevisiae YMR297w PRC1 carboxypeptidase y, serine-type protease
YALIH222S03e21418g	YALI0B13838g	151	128	140	261	362	326	-1.1686325222854	1.56959801201029e-07	uniprot|O74131 Yarrowia lipolytica YALI0B13838g ALK5 n-alkane- inducible cytochrome P457
YALIH222S09e02850g	YALI0B02662g	5136	8060	8860	28538	22049	18082	-1.18422860013714	9.56337877055216e-14	hypothetical protein conserved in the Yarrowia clade
YALIH222S04e29338g	YALI0D25322g	196	385	448	702	1057	952	-1.18429297568491	9.95492438793005e-12	similar to uniprot|B2AMV9 Podospora anserina B2AMV9_PODAN, NIPSNAP family protein
YALIH222S01e20274g	YALI0E15818g	365	470	553	839	1438	1103	-1.18490971806338	1.95958699272505e-09	some similarities with uniprot|P10127 Saccharomyces cerevisiae YGL256w ADH4 alcohol dehydrogenase IV
YALIH222S03e31296g	YALI0B23111g	262	108	105	2278	256	338	-1.20301024547837	7.58818715282652e-07	similar to uniprot|Q6CH49 Yarrowia lipolytica YALI0A12419g
YALIH222S02e31934g	YALI0F02013g	1241	1449	1585	3362	3665	3513	-1.20674735289352	1.01117233471402e-18	similar to uniprot|O14295 Schizosaccharomyces pombe SPAC9E9.11 Pyridoxal reductase
YALIH222S05e03950g	YALI0A06699g	291	181	208	403	439	590	-1.21635543514996	1.61447781365524e-08	weakly similar to uniprot|P18852 Saccharomyces cerevisiae YJR086w STE18 GTP-binding protein gamma subunit of the pheromone pathway
YALIH222S02e32308g	YALI0F01650g	142	87	120	355	248	361	-1.22261521496717	1.94514109819855e-06	weakly similar to uniprot|P32573 Saccharomyces cerevisiae YNL202w SPS19 peroxisomal 2,4-dienoyl-CoA reductase
YALIH222S07e01310g	YALI0C21274g	37	54	35	115	140	183	-1.22789515190649	2.97351520713792e-05	highly similar to uniprot|Q6CB79 Yarrowia lipolytica YALI0C21252g
YALIH222S02e26698g	YALI0F06908g	317	206	199	563	534	521	-1.23402127459091	4.18522669609482e-10	weakly similar to uniprot|Q08902 Saccharomyces cerevisiae YOR378W probable aminotriazole resistance protein
YALIH222S01e23398g	YALI0E12573g	4600	4832	5361	5558	11516	12929	-1.2355571804442	8.63033803208014e-23	uniprot|Q6C643 Yarrowia lipolytica YALI0E12573g IVD1 Isovaleryl-CoA dehydrogenase
YALIH222S02e05908g	YALI0F26587g	5743	5527	5765	6287	12399	15330	-1.24047962055528	1.56856298669781e-17	uniprot|Q6C098 Yarrowia lipolytica YALI0F26587g SKT1 Succinyl-CoA:3-ketoacid-coenzyme A transferase, putative
YALIH222S07e02256g	YALI0C20273g	217	113	114	311	271	416	-1.26194677216904	4.91464020649941e-07	similar to uniprot|Q9Y774 Candida tropicalis Secreted aspartic protease 2
YALIH222S02e28832g	YALI0F05038g	9079	6416	7180	9086	14917	19237	-1.2628252058973	1.12535780335463e-16	uniprot|Q6C2U7 Yarrowia lipolytica YALI0F05038g PDB2 3-methyl-2-oxobutanoate dehydrogenase (Lipoamide) E1 beta chain
YALIH222S03e12222g	YALI0C11209g	56	52	49	1617	195	151	-1.27438306439872	4.56370519025572e-06	hypothetical protein conserved in the Yarrowia clade
YALIH222S04e29646g	YALI0D25630g	680	238	302	1860	671	756	-1.27957298397327	4.40929520131708e-12	uniprot|Q6C7T0 Yarrowia lipolytica YALI0D25630g ADH1 Alcohol dehydrogenase
YALIH222S03e03994g	YALI0C03806g	315	270	252	4884	665	738	-1.28840072350496	6.07918394412694e-12	hypothetical protein conserved in the Yarrowia clade
YALIH222S01e15500g	YALI0E20625g	1135	1069	1077	9825	2396	3328	-1.28982252244317	9.98615417563996e-13	uniprot|Q6C567 Yarrowia lipolytica YALI0E20625g URC6 UMP pyrophosphorylase involved in uracile catabolism, putative
YALIH222S02e07140g	YALI0F25399g	4171	1257	1651	3614	3959	3628	-1.31133123967095	1.79747156832733e-16	highly similar to uniprot|P0C0W1 Saccharomyces cerevisiae YLR367w RPS22B ribosomal protein
YALIH222S02e31362g	YALI0F02607g	1163	1307	1625	1966	4450	3465	-1.31881762606962	2.73450155018543e-13	similar to uniprot|Q9C1L3 Neurospora crassa G6G8.5 Putative 3-hydroxyisobutyrate dehydrogenase
YALIH222S02e16490g	YALI0F16401g	771	1179	1325	2306	3590	3041	-1.32639447739887	9.68062734928468e-17	weakly similar to uniprot|P22580 Saccharomyces cerevisiae YDR242w AMD2 amidase
YALIH222S03e27292g	YALI0B19228g	287	439	394	1037	1172	1126	-1.33943906582195	5.02058719751614e-14	hypothetical protein conserved in the Yarrowia clade
YALIH222S02e23684g	YALI0F09812g	3090	2375	2580	12105	5719	8129	-1.35926199214123	1.2349420112175e-14	some similarities with uniprot|E4ZZ64 Leptosphaeria maculans similar to thioredoxin
YALIH222S01e17766g	YALI0E18348g	591	362	299	2902	985	945	-1.37223501317065	1.8778284797212e-12	uniprot|Q6C5G1 Yarrowia lipolytica YALI0E18348g GCY14 Glycerol dehydrogenase of the aldo/keto reductase family
YALIH222S02e08328g	YALI0F24255g	46675	20795	25419	13285	51810	85413	-1.37388617767512	1.9917633642443e-11	weakly similar to uniprot|E4UZW8 Arthroderma gypseum hypothetical protein MGYG_05906
YALIH222S06e05336g	YALI0C15488g	2734	666	899	1288	2545	1976	-1.37854762830197	9.98615417563996e-13	similar to uniprot|P36035 Saccharomyces cerevisiae YKL217w JEN1 carboxylic acid transporter protein
YALIH222S04e11386g	YALI0D08690g	6834	5790	6027	10200	14395	17759	-1.37882553473192	8.72017875249718e-22	uniprot|Q6C9S7 Yarrowia lipolytica YALI0D08690g PDA2 2-oxoisovalerate (lipoate) dehydrogenase E1 alpha chain
YALIH222S05e05688g	YALI0A04785g	287	116	141	974	347	469	-1.39285936825604	8.05010213342089e-10	weakly similar to uniprot|L8HKT2 Acanthamoeba castellanii BTB/POZ domain containing protein
YALIH222S05e07800g	YALI0A02607g	134	236	293	308	727	810	-1.40835391325209	3.69770707831348e-15	similar to uniprot|Q8VUL6 Pseudomonas species N- carbamyl-L-cysteine amidohydrolase
YALIH222S01e00474g	YALI0E34881g	2409	2946	3210	15303	9358	7911	-1.41195325781213	2.16705989200515e-20	similar to uniprot|P53264 Saccharomyces cerevisiae YGR110W CLD1 Mitochondrial cardiolipin-specific phospholipase
YALIH222S05e02036g		303	379	458	2162	1388	1098	-1.41485207760538	1.1460716260524e-13
YALIH222S02e00408g	YALI0F31889g	454	460	383	765	1576	1124	-1.41735835535678	1.4660359426586e-10	uniprot|P09230 Yarrowia lipolytica YALI0F31889g xpr2-322 Deleted version of uniprot|P09230 Yarrowia lipolytica Alkaline extracellular protease
YALIH222S02e13784g	YALI0F18920g	95	71	119	496	345	316	-1.42502026966052	9.08214059238604e-09	weakly similar to uniprot|L2GD69 Colletotrichum gloeosporioides arrestin domain-containing protein
YALIH222S01e23376g	YALI0E12595g	5296	4778	5461	6192	12983	15809	-1.43165250480443	1.18237707804148e-24	uniprot|Q6C642 Yarrowia lipolytica YALI0E12595g MCC2 Methylcrotonoyl-CoA carboxylase, subunit beta
YALIH222S03e22210g	YALI0B14619g	4048	4623	4926	5325	12335	14470	-1.43776909423969	2.0487131953049e-27	uniprot|Q6CEM0 Yarrowia lipolytica YALI0B14619g MCC1 Methylcrotonoyl-CoA carboxylase, subunit alpha
YALIH222S02e16908g	YALI0F15983g	99	104	115	222	423	321	-1.43848956090265	1.08361279516058e-09	highly similar to uniprot|O93968 Candida boidinii Formate dehydrogenase
YALIH222S07e00408g	YALI0C22121g	271	410	570	983	1335	1626	-1.45262558516017	1.73062531028716e-15	weakly similar to uniprot|Q8D5F7 Vibrio vulnificus Predicted thioesterase
YALIH222S03e30680g	YALI0B22506g	648	270	355	871	1474	806	-1.45355881991501	9.28644217973074e-09	highly similar to uniprot|Q9Y790 Mycosphaerella graminicola NAD-dependent formate dehydrogenase
YALIH222S03e30042g	YALI0B21868g	6020	4768	4995	6237	11883	18397	-1.4547683839927	2.83237069308702e-14	weakly similar to uniprot|Q20683 Caenorhabditis elegans F52H3.5 protein
YALIH222S01e18954g	YALI0E17171g	263	198	220	2031	563	789	-1.46164593322336	2.58507609688391e-12	some similarities with uniprot|Q6FJQ1 Candida glabrata hypothetical protein
YALIH222S11e00408g	YALI0C22748g	1243	1126	1459	1907	3505	4228	-1.48666801326114	5.7694487837795e-21	similar to uniprot|Q9WXD6 Brevibacterium linens 1, 4-butanediol diacrylate esterase
YALIH222S07e04940g	YALI0C17567g	1473	1163	1282	4729	3756	3471	-1.49840531881295	2.3918623429636e-26	some similarities with uniprot|P18899 Saccharomyces cerevisiae DNA damage-responsive protein 48
YALIH222S04e12838g	YALI0D10043g	122	120	138	153	374	543	-1.50619414767566	4.58726139325079e-11	similar to uniprot|Q86ZH9 Neurospora crassa 64C2.200 putative tartrate transporter
YALIH222S02e27776g	YALI0F05984g	260	308	420	773	999	1415	-1.50835546845507	1.65717184540095e-13	similar to uniprot|P53322 Saccharomyces cerevisiae YGR260W TNA1 High affinity nicotinic acid plasma membrane permease, responsible for uptake of low levels of nicotinic acid
YALIH222S03e06722g	YALI0C06424g	1376	2118	1869	726	6542	5963	-1.529925587892	8.07369157682985e-21	similar to uniprot|P10870 Saccharomyces cerevisiae YDL194W (ohnolog of YDL138W) SNF3 high-affinity glucose transporter/regulatory protein
YALIH222S03e29558g	YALI0B21450g	316	355	479	4255	1439	1244	-1.53094515534361	7.75108480543746e-17	similar to uniprot|Q12127 Saccharomyces cerevisiae YLR110C (ohnolog of Scer_YGOB_YDR134C) CCW12 cell wall mannoprotein
YALIH222S01e16380g	YALI0E19745g	23969	28187	30523	142792	89876	85594	-1.53868082965425	1.03964027873491e-35	similar to uniprot|Q9HEM5 Neurospora crassa NCU01320.1 AL451017 hypothetical protein related to microsomal glutathione S-transferase 3
YALIH222S01e10726g	YALI0E25201g	2223	5128	5952	14028	15471	18335	-1.54990653372801	9.36536351178248e-31	similar to uniprot|P53049 Saccharomyces cerevisiae YGR281w YOR1 ATP-binding cassette transporter protein
YALIH222S03e29998g	YALI0B21824g	4105	3321	3776	3087	9867	12252	-1.56149723591194	2.03120264609336e-27	similar to uniprot|G2QG54 Myceliophthora thermophila cytochrome P450-like protein
YALIH222S03e20802g	YALI0B13200g	378	244	254	1325	865	789	-1.5739390345637	1.43423317231999e-18	some similarities with uniprot|Q8X1W6 Aspergillus oryzae Putative transcriptional activator
YALIH222S02e21638g	YALI0F11825g	372	200	254	293	774	745	-1.57891876540943	4.93524223668348e-18	weakly similar to uniprot|P36033 Saccharomyces cerevisiae YKL220c
YALIH222S02e33012g	YALI0F00946g	177	169	185	1917	739	549	-1.58019023388611	2.73450155018543e-13	hypothetical protein conserved in the Yarrowia clade
YALIH222S01e12552g	YALI0E23474g	908	797	1068	1798	2799	3264	-1.59031081166623	5.79845075137187e-23	uniprot|O74129 Yarrowia lipolytica YALI0E23474g ALK3 n-alkane inducible cytochrome P455
YALIH222S03e24586g	YALI0B16852g	76	152	257	910	950	675	-1.59321169693411	3.7236658251853e-11	weakly similar to uniprot|G8ZTS6 Torulaspora delbrueckii TDEL_0D04360 hypothetical protein
YALIH222S04e12728g	YALI0D09933g	5581	4711	4586	90158	12858	19780	-1.60316227142935	5.63633818952558e-17	similar to uniprot|Q8J0I8 Yarrowia lipolytica YALI0E00814g AOX1
YALIH222S02e32528g	YALI0F01452g	599	511	601	4668	2286	1670	-1.62410323476213	7.75108480543746e-17	weakly similar to uniprot|E3RIC1 Pyrenophora teres hypothetical protein PTT_07755
YALIH222S03e13014g	YALI0B05456g	314	345	482	545	1385	1462	-1.63843984051892	3.47648958033857e-21	uniprot|Q6CFN2 Yarrowia lipolytica YALI0B05456g FAT3 Peroxisomal protein that binds AMP and mRNA, putative
YALIH222S02e21836g	YALI0F11627g	674	306	333	3063	1211	1028	-1.6446276467415	2.75241296536877e-20	similar to uniprot|H0ESX2 Glarea lozoyensis putative Cysteine dioxygenase
YALIH222S02e04148g	YALI0F28193g	229	77	89	91	285	440	-1.64838653806284	1.84200776446844e-11	similar to uniprot|P53322 Saccharomyces cerevisiae YGR260w TNA1 similarity to allantoate transport protein
YALIH222S04e10902g	YALI0D08250g	137	83	104	2203	339	398	-1.65696966458122	4.18850398650497e-14	uniprot|Q6C9U7 Yarrowia lipolytica YALI0D08250g URC1 GTP cyclohydrolase involved in uracile catabolism, putative
YALIH222S04e27556g	YALI0D23815g	3865	3694	3901	6029	11256	14848	-1.66401151398865	1.55683042937676e-26	uniprot|Q6C806 Yarrowia lipolytica YALI0D23815g BKT1 Branched-chain keto acid dehydrogenase E1, putative
YALIH222S03e00936g	YALI0C00825g	4604	5111	5445	13195	18709	17513	-1.7173855739048	1.46546416112005e-40	similar to uniprot|Q872Z4 Neurospora crassa Related to monocarboxylate transporter
YALIH222S04e14268g	YALI0D11286g	163	214	224	2756	716	1068	-1.72240846853188	2.55138380294468e-16	hypothetical protein conserved in the Yarrowia clade
YALIH222S07e02234g	YALI0C20295g	12574	5329	6401	3979	17362	34589	-1.7369846527616	4.93093347857987e-14	some similarities with uniprot|P49573 Saccharomyces cerevisiae YPR124W CTR1 High-affinity copper transporter of the plasma membrane
YALIH222S03e23926g	YALI0B16214g	230	133	270	3370	863	1069	-1.78965569944021	7.8850498911693e-14	similar to uniprot|P25379 Saccharomyces cerevisiae YCL064c CHA1 L-serine/L-threonine deaminase
YALIH222S04e31604g		861	1091	1179	337	3573	7517	-1.79246484752414	7.12954534581895e-14
YALIH222S03e00342g	YALI0C00297g	120	90	88	806	352	581	-1.8312951651145	6.7185207695126e-14	hypothetical protein conserved in the Yarrowia clade
YALIH222S04e06524g	YALI0D04092g	350	227	190	1940	820	994	-1.84441716618333	7.16588561422304e-21	uniprot|Q6CAC3 Yarrowia lipolytica YALI0D04092g GCY1 Glycerol dehydrogenase of the aldo/keto reductase family
YALIH222S03e26038g	YALI0B18194g	6390	1467	2689	39147	7691	15790	-1.86390820312442	1.78304167902126e-13	similar to uniprot|Q6CCA1 Yarrowia lipolytica YALI0C11165g
YALIH222S02e33782g	YALI0F00220g	178	262	269	3328	1192	1054	-1.88984875511892	2.0487131953049e-27	hypothetical protein conserved in the Yarrowia clade
YALIH222S08e02894g	YALI0A16379g	3015	1963	2500	7782	9748	8607	-1.91929739144593	1.17533530396595e-36	uniprot|Q6CGT5 Yarrowia lipolytica YALI0A16379g ADH3 Alcohol dehydrogenase II
YALIH222S03e05402g	YALI0C05258g	203	190	233	2494	1336	935	-2.04694828810328	4.28420562447138e-22	weakly similar to uniprot|P38840 Saccharomyces cerevisiae YHR137w ARO9 aromatic amino acid aminotransferase II
YALIH222S02e07448g	YALI0F25113g	1183	1232	1454	23052	5968	5853	-2.05213577587747	7.31142557308213e-56	weakly similar to uniprot|Q98A31 Rhizobium loti transcriptional regulator
YALIH222S01e01112g	YALI0E34221g	116	60	63	969	350	413	-2.15125092527125	1.41214365758639e-22	weakly similar to uniprot|O59806 Schizosaccharomyces pombe Hypothetical 28.3 kDa protein
YALIH222S03e14532g	YALI0B07117g	401	304	276	8305	2548	1596	-2.31300236132091	1.26820344096401e-25	uniprot|Q6CFG7 Yarrowia lipolytica YALI0B07117g GCY12 Galactose-induced protein of aldo/keto reductase family
YALIH222S06e04720g	YALI0C15004g	1335	614	929	13752	4516	7997	-2.44659084952437	4.82417832669638e-28	The N-terminal part is highly similar to uniprot|Q6CE66 Yarrowia lipolytica YALI0B18194g
YALIH222S11e00518g	YALI0C22836g	501	139	191	3531	1680	1079	-2.47270579389126	3.22274130755427e-28	some similarities with uniprot|Q8TFK5 Yarrowia lipolytica YALI0E18788g CWP1 Cell wall protein of the PIR family
YALIH222S07e05886g	YALI0C16621g	3891	556	789	1565	7201	19834	-2.93558420450237	4.38381240701274e-30	similar to uniprot|P00447 Saccharomyces cerevisiae YHR008c SOD2 superoxide dismutase (Mn) precursor, mitochondrial
YALIH222S03e30020g	YALI0B21846g	4639	5781	6342	11311	47335	55769	-2.94726555630227	1.73294918980462e-120	similar to uniprot|E9CWP5 Coccidioides immitis TCRP 4-hydroxyphenylpyruvate dioxygenase 4HPPD HPD HPPDase
YALIH222S10e02806g	YALI0A13497g	175	180	199	1576	3148	1841	-2.96673207400303	3.14449834922593e-40	highly similar to uniprot|Q6CFK4 Yarrowia lipolytica YALI0B06160g
YALIH222S03e12156g	YALI0C11165g	36405	10691	13678	82106	101630	130804	-3.01065208715171	2.27740361702543e-86	The N-terminal part is highly similar to uniprot|Q6CE66 Yarrowia lipolytica YALI0B18194g
YALIH222S04e01244g	YALI0A20350g	2902	1536	2082	12609	23274	27560	-3.53247026107098	2.22779984698268e-122	uniprot|Q9P8F7 Yarrowia lipolytica YALI0A20350g LIP2 Triacylglycerol lipase precursor
YALIH222S03e16754g	YALI0B09361g	1269	572	662	1970	8885	9906	-3.72759392344964	3.01646638705714e-184	uniprot|Q872L3 Yarrowia lipolytica YALI0B09361g LIP8 Triacylglycerol lipase precursor

## Sheet: Feuil1
YALI0A00110g	NA	weakly similar to uniprot|Q06593 Saccharomyces cerevisiae YPR194c OPT2
YALI0A00132g	SSB1	uniprot|Q6CIA7 Yarrowia lipolytica YALI0A00132g SSB1 Hsp70 protein
YALI0A00154g	NA	similar to uniprot|Q6BZL9 Debaryomyces hansenii DEHA2A00374g
YALI0A00176g	NA	weakly similar to uniprot|P08640 Saccharomyces cerevisiae YIR019c MUC1 GPI-anchored cell surface glycoprotein (flocculin) required for pseudohyphal formation, invasive growth, flocculation, and biofilms
YALI0A00198g	NA	similar to uniprot|Q6CB50 Yarrowia lipolytica YALI0C21912g
YALI0A00212g	NA	hypothetical protein conserved in the Yarrowia clade
YALI0A00264g	NA	similar to uniprot|P09436 Saccharomyces cerevisiae YBL076c ILS1 isoleucyl-tRNA synthetase
YALI0A00286g	NA	highly similar to uniprot|P39729 Saccharomyces cerevisiae YAL036c FUN11 probable GTP-binding protein
YALI0A00330g	NA	weakly similar to uniprot|P08432 Saccharomyces cerevisiae YKL184w ORD1 ornithine decarboxylase
YALI0A00352g	EFT1	uniprot|Q6CI99 Yarrowia lipolytica YALI0A00352g EFT1 Translation elongation factor eEF2
YALI0A00369g	NA	weakly similar to uniprot|P38236 Saccharomyces cerevisiae YBR057c MUM2: meiotic protein
YALI0A00374g	NA	weakly similar to uniprot|Q6C2I9 Yarrowia lipolytica YALI0F07535g hypothetical protein
YALI0A00396g	NA	some similarities with uniprot|Q8J174 Emericella nidulans RfeF
YALI0A00418g	NA	weakly similar to uniprot|Q08777 Saccharomyces cerevisiae YOR306c similarity to human X-linked PEST- containing transporter
YALI0A00440g	NA	weakly similar to uniprot|G9A009 Torulaspora delbrueckii hypothetical protein TDEL_0H03440
YALI0A00451g	NA	similar to uniprot|G3B2Z6 Candida tenuis hypothetical protein CANTEDRAFT_114079
YALI0A00506g	NA	weakly similar to uniprot|P43633 Saccharomyces cerevisiae YGL021W (ohnolog of YBL009W) ALK1 DNA damage- responsive protein
YALI0A00528g	NA	weakly similar to uniprot|P53389 Saccharomyces cerevisiae YNR055c HOL1 member of major facilitator superfamily multidrug-resistance protein subfamily
YALI0A00550g	NA	similar to uniprot|Q6C2C4 Yarrowia lipolytica YALI0F09031g
YALI0A00572g	NA	weakly similar to uniprot|P47179 Saccharomyces cerevisiae YJR151c
YALI0A00594g	NA	similar to uniprot|P32527 Saccharomyces cerevisiae YGR285c ZUO1 zuotin, a putative Z-DNA binding protein
YALI0A00616g	NA	similar to uniprot|P47037 Saccharomyces cerevisiae YJL074c SMC3 required for structural maintenance of chromosomes
YALI0A00638g	NA	similar to uniprot|P38340 Saccharomyces cerevisiae YBR261c TAE1 AdoMet-dependent proline methyltransferase
YALI0A00660g	NA	weakly similar to uniprot|Q12218 Saccharomyces cerevisiae YOR009w
YALI0A00682g	NA	hypothetical protein conserved in the Yarrowia clade
YALI0A00759g	NA	weakly similar to uniprot|P17442 Saccharomyces cerevisiae YGR233c PHO81 cyclin-dependent kinase inhibitor
YALI0A00781g	NA	similar to uniprot|Q04004 Saccharomyces cerevisiae YDR183w PLP1 Phosducin homologue likely to be involved in regulation of pheromone response
YALI0A00803g	NA	similar to uniprot|P39730 Saccharomyces cerevisiae YAL035w FUN12 general translation factor eIF2 homolog
YALI0A00825g	NA	hypothetical protein conserved in the Yarrowia clade
YALI0A00847g	NA	similar to uniprot|O59826 Schizosaccharomyces pombe Putative potassium channel subunit
YALI0A00869g	NA	some similarities with uniprot|P53322 Saccharomyces cerevisiae YGR260w TNA1 similarity to allantoate transport protein
YALI0A00891g	PPH21	uniprot|Q6CI78 Yarrowia lipolytica YALI0A00891g PPH21 Serine/threonine phosphatase Pph21p (Serine/threonine protein phosphatase)
YALI0A00913g	NA	weakly similar to uniprot|P40009 Saccharomyces cerevisiae YER005w YND1 Yeast Nucleoside Diphosphatase
YALI0A00935g	NA	no similarity
YALI0A00957g	NA	similar to uniprot|A3UKR9 Oceanicaulis sp. OA2633_15234 GCN5-related N-acetyltransferase
YALI0A00979g	NA	similar to uniprot|P34240 Saccharomyces cerevisiae YKL175w ZRT3 vacuolar membrane protein involved in the regulation of zinc storage
YALI0A01001g	NA	weakly similar to uniprot|P32341 Saccharomyces cerevisiae YKL119c VPH2 H+-ATPase assembly protein
YALI0A01023g	NA	similar to uniprot|Q12691 Saccharomyces cerevisiae YDR038c ENA5 P-type ATPase involved in Na+ efflux
YALI0A01045g	NA	similar to uniprot|P36151 Saccharomyces cerevisiae YKR070w putative phosphatidyl synthase
YALI0A01067g	NA	weakly similar to uniprot|Q08422 Saccharomyces cerevisiae YOR052C Nuclear protein of unknown function
YALI0A01089g	NA	similar to uniprot|Q6C3Z6 Yarrowia lipolytica YALI0E31031g
YALI0A01111g	NA	similar to uniprot|C4Y1B2 Clavispora lusitaniae CLUG_01994 hypothetical protein
YALI0A01133g	NA	similar to uniprot|P36150 Saccharomyces cerevisiae YKR069w MET1 siroheme synthase
YALI0A01155g	NA	similar to uniprot|A1DF78 Neosartorya fischeri beta- lactamase family protein
YALI0A01265g	NA	hypothetical protein conserved in the Yarrowia clade
YALI0A01331g	NA	similar to uniprot|P39984 Saccharomyces cerevisiae YEL056w HAT2; Histone acetyltransferase type B subunit 2
YALI0A01353g	NA	similar to uniprot|P29496 Saccharomyces cerevisiae YLR274w CDC46 cell division control protein
YALI0A01375g	NA	similar to uniprot|P32447 Saccharomyces cerevisiae YJL115w ASF1 anti-silencing protein
YALI0A01397g	NA	weakly similar to uniprot|Q9V3C5 Drosophila melanogaster BCDNA:GH03694 protein
YALI0A01419g	NB4M	uniprot|Q6CI60 Yarrowia lipolytica YALI0A01419g NB4M Accessory subunit of protein NADH:ubiquinone oxidoreductase (Complex I)
YALI0A01441g	NA	weakly similar to uniprot|Q16764 Homo sapiens Epoxide hydrolase
YALI0A01452g	NA	weakly similar to uniprot|P38841 Saccharomyces cerevisiae YHR138c Putative protein of unknown function
YALI0A01463g	NA	hypothetical protein conserved in the Yarrowia clade
YALI0A01485g	NA	similar to uniprot|Q02899 Saccharomyces pastorianus OYE1 NADPH dehydrogenase 1 (Old yellow enzyme 1)
YALI0A01540g	NA	no similarity
YALI0A01562g	NA	weakly similar to uniprot|Q08204 Saccharomyces cerevisiae YOL034w
YALI0A01602g	NA	weakly similar to uniprot|Q12749 Saccharomyces cerevisiae YLR383w RHC18 recombination repair protein, pseudogene
YALI0A01650g	NA	similar to uniprot|Q6CDB7 Yarrowia lipolytica YALI0C01925g, protein containing a BTB/POZ domain mediating homomeric dimerization
YALI0A01716g	NA	weakly similar to uniprot|Q6C797 Yarrowia lipolytica YALI0E02596g, TRF2-interacting telomeric protein/Rap1 domain containing protein
YALI0A01738g	NA	similar to uniprot|P53900 Saccharomyces cerevisiae YNL153c GIM3 Gim complex
YALI0A01760g	NA	weakly similar to uniprot|P52097 Escherichia coli K12 tilS protein, tRNA(Ile)-lysidine synthase
YALI0A01782g	NA	weakly similar to uniprot|P32357 Saccharomyces cerevisiae YBL074c AAR2 A1 cistron splicing factor
YALI0A01826g	NA	hypothetical protein conserved in the Yarrowia clade
YALI0A01848g	NA	weakly similar to uniprot|Q6C8F9 Yarrowia lipolytica YALI0D19998g, Ribulose bisphosphate carboxylase domain containing protein
YALI0A01870g	CTS3	uniprot|Q6CI44 Yarrowia lipolytica YALI0A01870g CTS3 Endochitinase
YALI0A01892g	NA	weakly similar to uniprot|P47179 Saccharomyces cerevisiae YJR151C DAN4 Cell wall mannoprotein with similarity to Tir1p, Tir2p, Tir3p, and Tir4p
YALI0A01958g	NA	weakly similar to uniprot|P40886 Saccharomyces cerevisiae YJL214w HXT8 hexose transport protein
YALI0A01980g	NA	some similarities with uniprot|G1XLS4 Arthrobotrys oligospora AOL_s00112g104 hypothetical protein
YALI0A02002g	NA	weakly similar to uniprot|Q12303 Saccharomyces cerevisiae YLR121c YPS3 GPI-anchored aspartyl protease 3 (yapsin 3)
YALI0A02024g	NA	similar to uniprot|Q6CFJ3 Yarrowia lipolytica YALI0B06490g, protein with a F-box motif
YALI0A02046g	NA	weakly similar to uniprot|Q02207 Saccharomyces cerevisiae YKR009c FOX2 hydratase-dehydrogenase-epimerase, peroxisomal
YALI0A02068g	NA	similar to uniprot|P38629 Saccharomyces cerevisiae YNL290w RFC3 DNA replication factor C, 40 kDa subunit
YALI0A02090g	NA	some similarities with uniprot|P26754 Saccharomyces cerevisiae YNL312w RFA2 DNA replication factor A
YALI0A02112g	NA	similar to uniprot|G8ZT29 Torulaspora delbrueckii hypothetical protein TDEL_0D01890
YALI0A02134g	NA	weakly similar to uniprot|P14907 Saccharomyces cerevisiae YJL041w NSP1 nuclear pore protein
YALI0A02156g	NA	weakly similar to uniprot|G3ASN1 Spathaspora passalidarum hypothetical protein SPAPADRAFT_62578
YALI0A02178g	NA	similar to uniprot|P38291 Saccharomyces cerevisiae YBR167c POP7 nuclear Ribonucleases P/MRP protein subunit POP7
YALI0A02200g	NA	weakly similar to uniprot|O14122 Schizosaccharomyces pombe Cullin 4 homolog (Cul-4)
YALI0A02222g	NA	weakly similar to uniprot|P38339 Saccharomyces cerevisiae YBR260c RGD1 similarity to C.elegans GTPase- activating protein
YALI0A02244g	NA	weakly similar to uniprot|P41948 Saccharomyces cerevisiae YNL142w MEP2 high affinity low capacity ammonia permease
YALI0A02266g	NA	weakly similar to uniprot|Q6CFK0 Yarrowia lipolytica YALI0E24255g transposon Mutyl MudrA, MULE transposase domain
YALI0A02288g	NA	weakly similar to uniprot|Q7SCN7 Neurospora crassa NCU09374
YALI0A02310g	NA	highly similar to uniprot|P32861 Saccharomyces cerevisiae YKL035W (ohnolog of YHL012W) UGP1 UTP--glucose- 1-phosphate uridylyltransferase
YALI0A02332g	NA	hypothetical protein conserved in the Yarrowia clade
YALI0A02354g	NA	similar to uniprot|Q02201 Saccharomyces cerevisiae YKR003W (ohnolog of YHR001W)
YALI0A02376g	NA	similar to uniprot|Q6C8L6 Yarrowia lipolytica YALI0D18656g hypothetical protein, pseudogene
YALI0A02409g	NA	weakly similar to uniprot|C5DHG7 Lachancea thermotolerans KLTH0E04202p
YALI0A02416g	MTP1	uniprot|P41927 Yarrowia lipolytica YALI0A02416g MTP1 Metallothionein-I
YALI0A02423g	MTP2	uniprot|P41928 Yarrowia lipolytica YALI0A02423g MTP2 Metallothionein-II
YALI0A02431g	NA	weakly similar to uniprot|Q02202 Saccharomyces cerevisiae YKR004c Hypothetical 34.5 kDa protein
YALI0A02453g	NA	weakly similar to uniprot|P42951 Saccharomyces cerevisiae YJL100W LSB6 Type II phosphatidylinositol 4- kinase that binds Las17p, which is a homolog of human Wiskott-Aldrich Syndrome protein involved in actin patch assembly and actin polymerization
YALI0A02475g	NA	hypothetical protein conserved in the Yarrowia clade
YALI0A02497g	NA	hypothetical protein conserved in the Yarrowia clade
YALI0A02497g	NA	hypothetical protein conserved in the Yarrowia clade
YALI0A02541g	NA	similar to uniprot|P53848 Saccharomyces cerevisiae YNL256w FOL1 Dihydroneopterin aldolase, dihydro-6- hydroxymethylpterin pyrophosphokinase, dihydropteroate synthetase
YALI0A02563g	NA	weakly similar to uniprot|Q08058 Saccharomyces cerevisiae YOL008w hypothetical ORF
YALI0A02585g	NA	weakly similar to uniprot|Q92328 Saccharomyces cerevisiae YOL009c MDM12 involved in mitochondrial inheritance
YALI0A02607g	NA	similar to uniprot|Q8VUL6 Pseudomonas species N- carbamyl-L-cysteine amidohydrolase
YALI0A02629g	NA	hypothetical protein conserved in the Yarrowia clade
YALI0A02651g	NUZM	uniprot|Q6CI10 Yarrowia lipolytica YALI0A02651g NUZM Accessory subunit of protein NADH:ubiquinone oxidoreductase (Complex I)
YALI0A02673g	NA	similar to uniprot|A5DWP6 Lodderomyces elongisporus conserved hypothetical protein
YALI0A02695g	NA	similar to uniprot|P40217 Saccharomyces cerevisiae YMR146c TIF34 translation initiation factor eIF3, p39 subunit
YALI0A02717g	NA	similar to uniprot|P42938 Saccharomyces cerevisiae YGR205w
YALI0A02783g	NA	highly similar to uniprot|Q6CB79 Yarrowia lipolytica YALI0C21252g
YALI0A02849g	NA	similar to uniprot|P36526 Saccharomyces cerevisiae YBR282W MRPL27 Mitochondrial ribosomal protein of the large subunit
YALI0A02871g	NA	highly similar to uniprot|Q6Q546 Saccharomyces cerevisiae YNR032C-A HUB1 Ubiquitin-like modifier
YALI0A02893g	NA	similar to uniprot|P39992 Saccharomyces cerevisiae YEL023C Conserved protein of unknown function
YALI0A02915g	NA	similar to uniprot|P08067 Saccharomyces cerevisiae YEL024w RIP1 ubiquinol--cytochrome-c reductase iron-sulfur protein precursor singleton
YALI0A02937g	NA	weakly similar to uniprot|Q02516 Saccharomyces cerevisiae YOR358w HAP CCAAT-binding factor subunit
YALI0A02959g	NA	similar to uniprot|O60159 Schizosaccharomyces pombe Chloride channel
YALI0A02981g	NA	weakly similar to uniprot|Q9C232 Neurospora crassa Conserved hypothetical protein
YALI0A03003g	NA	highly similar to uniprot|P53732 Saccharomyces cerevisiae YNR036C MRPS12 Mitochondrial protein
YALI0A03025g	NA	similar to uniprot|O14241 Schizosaccharomyces pombe Probable ARP2/3 complex 34 kDa subunit (P34-ARC)
YALI0A03069g	NA	hypothetical protein conserved in the Yarrowia clade
YALI0A03091g	NA	weakly similar to uniprot|P15365 Saccharomyces cerevisiae YJR152w DAL5 allantoate permease
YALI0A03113g	NA	highly similar to uniprot|P31109 Saccharomyces cerevisiae YAL030W SNC1 (ohnolog of YOR327C) Vesicle membrane receptor protein (v-SNARE) involved in the fusion between Golgi-derived secretory vesicles with the plasma membrane
YALI0A03135g	NA	similar to uniprot|P32837 Saccharomyces cerevisiae YDL210W UGA4 Permease that serves as a gamma-aminobutyrate (GABA) transport protein involved in the utilization of GABA as a nitrogen source
YALI0A03179g	NA	hypothetical protein conserved in the Yarrowia clade
YALI0A03201g	NA	weakly similar to uniprot|Q6CH72 Yarrowia lipolytica YALI0A11759g, protein containing a protein- protein interaction motif (BROAD complex)
YALI0A03245g	NA	similar to uniprot|P23287 Saccharomyces cerevisiae YLR433C (ohnolog of YML057W) CNA1 calcineurin B, catalytic subunit (Serine/threonine protein phosphatase)
YALI0A03399g	NA	hypothetical protein conserved in the Yarrowia clade
YALI0A03421g	NA	highly similar to uniprot|Q6CFK4 Yarrowia lipolytica YALI0B06160g
YALI0A03443g	NA	weakly similar to uniprot|P40959 Saccharomyces cerevisiae YMR004w MVP1 required for vacuolar protein sorting
YALI0A03509g	NA	similar to uniprot|P37838 Saccharomyces cerevisiae YPL043w NOP4 nucleolar protein P15
YALI0A03531g	NA	weakly similar to uniprot|P38907 Saccharomyces cerevisiae YDR254w CHL4 chromosome segregation protein
YALI0A03553g	NA	similar to uniprot|Q9UT38 Schizosaccharomyces pombe Vacuolar protein sorting-associated protein
YALI0A03575g	NA	similar to uniprot|Q03071 Saccharomyces cerevisiae YPL046c ELC1 Elongin C transcription elongation factor
YALI0A03597g	NA	similar to uniprot|Q03655 Saccharomyces cerevisiae YMR215W GAS3 Putative 1,3-beta-glucanosyltransferase, has similarity to Gas1p
YALI0A03641g	NA	hypothetical protein conserved in the Yarrowia clade
YALI0A03663g	NA	hypothetical protein conserved in the Yarrowia clade
YALI0A03674g	NA	hypothetical protein conserved in the Yarrowia clade
YALI0A03685g	NA	hypothetical protein conserved in the Yarrowia clade
YALI0A03751g	NA	hypothetical protein conserved in the Yarrowia clade
YALI0A03773g	NA	similar to uniprot|P53883 Saccharomyces cerevisiae YNL175c NOP13
YALI0A03817g	NA	hypothetical protein conserved in the Yarrowia clade
YALI0A03839g	NA	highly similar to uniprot|P32481 Saccharomyces cerevisiae YER025w GCD11 translation initiation factor eIF2 gamma chain
YALI0A03861g	NA	weakly similar to uniprot|P34218 Saccharomyces cerevisiae YBL052c SAS3 silencing protein
YALI0A03883g	NA	weakly similar to uniprot|G8Y8W7 Millerozyma farinosa Piso0_004477
YALI0A03905g	NA	highly similar to uniprot|P36160 Saccharomyces cerevisiae YKR081c RPF2 Essential protein involved in rRNA maturation and ribosomal assembly; involved in the processing of pre-rRNA and the assembly of the 60S ribosomal subunit
YALI0A03927g	NA	weakly similar to uniprot|P38766 Saccharomyces cerevisiae YHR031C RRM3 DNA helicase involved in rDNA replication and Ty1 transposition
YALI0A03949g	NA	similar to uniprot|Q06593 Saccharomyces cerevisiae YPR194c oligopeptide transporter
YALI0A03971g	NA	similar to uniprot|Q6CHW5 Yarrowia lipolytica YALI0A04059g
YALI0A03993g	NA	hypothetical protein conserved in the Yarrowia clade
YALI0A04059g	NA	similar to uniprot|Q6CHW7 Yarrowia lipolytica YALI0A03971g
YALI0A04125g	NA	weakly similar to uniprot|Q92389 Yarrowia lipolytica YALI0B05654g AXP1 Acid extracellular protease precursor, pseudogene
YALI0A04191g	NA	weakly similar to uniprot|Q6C7S2 Yarrowia lipolytica YALI0D25806g
YALI0A04279g	NA	similar to uniprot|Q00416 Saccharomyces cerevisiae YLR430w SEN1 positive effector of tRNA-splicing endonuclease, pseudogene
YALI0A04301g	NA	hypothetical protein conserved in the Yarrowia clade, pseudogene
YALI0A04323g	NA	similar to uniprot|C4R2L9 Komagataella pastoris hypothetical protein
YALI0A04345g	NA	similar to uniprot|Q06697 Saccharomyces cerevisiae YLR418c CDC73 DNA-directed RNA polymerase II accessory protein
YALI0A04367g	R2	uniprot|P41925 Yarrowia lipolytica YALI0A04367g R2 Ras-like GTP-binding protein
YALI0A04455g	NA	hypothetical protein conserved in the Yarrowia clade
YALI0A04499g	NA	hypothetical protein
YALI0A04521g	NA	weakly similar to uniprot|A5D9X8 Meyerozyma guilliermondii hypothetical protein PGUG_00083
YALI0A04587g	NA	hypothetical protein conserved in the Yarrowia clade
YALI0A04609g	NA	weakly similar to uniprot|Q12465 Saccharomyces cerevisiae YLR084c RAX2
YALI0A04631g	NA	weakly similar to uniprot|Q6C9E1 Yarrowia lipolytica YALI0D11924g, protein with a F-box motif
YALI0A04653g	NA	weakly similar to uniprot|Q8H919 Oryza sativa Putative WD domain containing protein
YALI0A04675g	NA	similar to uniprot|Q99321 Saccharomyces cerevisiae YOR163W DDP1 Diadenosine and diphosphoinositol polyphosphate phosphohydrolase
YALI0A04697g	NA	similar to uniprot|O42626 Neurospora crassa Serine/threonine-protein kinase nrc-2 (Nonrepressible conidiation protein 2)
YALI0A04719t	NA	some similarity with uniprot|Q4W3A1 Yarrowia lipolytica YALI0E02178g, TRA1 Fotyl transposase, pseudogene
YALI0A04741g	NA	hypothetical protein conserved in the Yarrowia clade
YALI0A04785g	NA	weakly similar to uniprot|L8HKT2 Acanthamoeba castellanii BTB/POZ domain containing protein
YALI0A04807g	NA	weakly similar to uniprot|Q04740 Saccharomyces cerevisiae YMR234w RNH1 ribonuclease H, pseudogene
YALI0A04873g	NA	hypothetical protein conserved in the Yarrowia clade
YALI0A04895g	NA	similar to uniprot|Q12408 Saccharomyces cerevisiae YDL046w NPC2 probable phosphatidylglycerol/phosphatidylinositol transfer protein
YALI0A04917g	NA	similar to uniprot|P40088 Saccharomyces cerevisiae YER145c FTR1 iron permease that mediates high-affinity iron uptake
YALI0A04939g	NA	some similarities with uniprot|P38112 Saccharomyces cerevisiae YBR142W MAK5 Essential nucleolar protein, putative DEAD-box RNA helicase required for maintenance of M1 dsRNA virus
YALI0A04961g	NA	weakly similar to uniprot|Q02260 Saccharomyces cerevisiae YGR074w SMD1 snRNA-associated protein
YALI0A04983g	NA	similar to uniprot|O94511 Schizosaccharomyces pombe 3-oxo-5-alpha-steroid 4-dehydrogenase
YALI0A05005g	NA	some similarities with uniprot|Q6C8A2 Yarrowia lipolytica YALI0D21406g, protein with BTB/POZ fold
YALI0A05027g	NA	weakly similar to uniprot|Q12140 Saccharomyces cerevisiae YDL037c BSC1
YALI0A05115g	NA	similar to uniprot|P87055 Schizosaccharomyces pombe Hypothetical protein C57A10.07 in chromosome I
YALI0A05137g	NA	similar to uniprot|Q3E7B2 Saccharomyces cerevisiae YJL062W-A Conserved protein of unknown function, identified based on comparison to related yeast species
YALI0A05159g	NA	weakly similar to uniprot|Q9USK4 Schizosaccharomyces pombe Cell cycle control protein cwf20
YALI0A05181g	NA	similar to uniprot|Q12080 Saccharomyces cerevisiae YPL146C NOP53 Nucleolar protein
YALI0A05203g	NA	hypothetical protein conserved in the Yarrowia clade
YALI0A05247g	NA	weakly similar to uniprot|P53599 Saccharomyces cerevisiae YNR031C (ohnolog of YCR073C) SSK2 MAP kinase kinase kinase of the high osmolarity signal transduction pathway
YALI0A05291g	NA	no similarity
YALI0A05313g	NA	weakly similar to uniprot|Q6H967 Yarrowia lipolytica YALI0B06285g Putative MutA transposase of the Mutyl transposon, pseudogene
YALI0A05357g	NA	similar to uniprot|P32838 Saccharomyces cerevisiae YNR032w PPG1 phosphoprotein phosphatase PPG catalytic chain
YALI0A05379g	NA	similar to uniprot|P37254 Saccharomyces cerevisiae YNR033w ABZ1 para-aminobenzoate synthase
YALI0A05401g	NA	weakly similar to uniprot|Q04603 Saccharomyces cerevisiae YDR121w DPB4 DNA polymerase II (epsilon) 4th subunit
YALI0A05423g	NA	similar to uniprot|Q9P5Z8 Neurospora crassa NCU01614 Probable small nuclear ribonucleoprotein F
YALI0A05533g	NA	similar to uniprot|P53920 Saccharomyces cerevisiae YNL123W NMA111 Conserved protein of unknown function which may contribute to lipid homeostasis and/or apoptosis
YALI0A05555g	NA	similar to uniprot|Q08096 Saccharomyces cerevisiae YOL010w RCL1 similarity to human RNA 3 -terminal phosphate cyclase
YALI0A05577g	NA	weakly similar to uniprot|P35210 Saccharomyces cerevisiae YKL020C (ohnolog of YIR033W) SPT23 dosage- dependent suppressor of Ty- induced promotor mutations
YALI0A05665g	NA	highly similar to uniprot|Q6CI65 Yarrowia lipolytica YALI0A01265g, arrestin domain containing protein
YALI0A05775g	NA	some similarities with uniprot|F4Q719 Dictyostelium fasciculatum hypothetical protein DFA_09229
YALI0A05885g	NA	weakly similar to uniprot|Q6CHL4 Yarrowia lipolytica YALI0A07667g
YALI0A05929g	NA	weakly similar to uniprot|Q6CCA5 Yarrowia lipolytica YALI0C11077g, Rho-binding domain containing protein
YALI0A05951g	NA	weakly similar to uniprot|P46950 Saccharomyces cerevisiae YGR197c SNG1 (ohnolog of YJR015W) involved in nitroguanidine resistance
YALI0A05973g	NA	hypothetical protein conserved in the Yarrowia clade, pseudogene
YALI0A05995g	NA	similar to uniprot|P53859 Saccharomyces cerevisiae YNL232w CSL4 core component of the 3 -5 exosome
YALI0A06061g	NA	weakly similar to uniprot|Q6CI46 Yarrowia lipolytica YALI0A01826g, protein containing a nucleic acid binding domain
YALI0A06105t	NA	some similarities with uniprot|Q6H8S0 Yarrowia lipolytica YALI0E14388g Polyprotein of the Tyl6 LTR retrotransposon, pseudogene
YALI0A06171g	NA	hypothetical protein conserved in the Yarrowia clade
YALI0A06215g	NA	some similarities with uniprot|P02309 Saccharomyces cerevisiae YNL030w HHF2 histone H4
YALI0A06347g	NA	hypothetical protein conserved in the Yarrowia clade
YALI0A06369g	NA	weakly similar to uniprot|P12611 Saccharomyces cerevisiae YOR043w WHI2 growth regulation protein
YALI0A06435g	NA	similar to uniprot|P09232 Saccharomyces cerevisiae YEL060C (ohnolog of YOR003W) PRB1 protease B, vacuolar
YALI0A06457g	NA	no similarity
YALI0A06479g	NA	highly similar to uniprot|Q8NKJ4 Saccharomyces cerevisiae YCR072C RSA4 WD-repeat protein involved in ribosome biogenesis
YALI0A06501g	NA	some similarities with uniprot|Q5A6J3 Candida albicans likely mitochondrial ribosomal large subunit protein IMG2p
YALI0A06523g	NA	weakly similar to uniprot|Q04740 Saccharomyces cerevisiae YMR234w RNH1 ribonuclease H
YALI0A06589g	NA	similar to uniprot|P27810 Saccharomyces cerevisiae YOR099w KTR1 mannosyltransferase involved in n-linked and o-linked glycosylation
YALI0A06611g	NA	weakly similar to uniprot|C4Y2K4 Clavispora lusitaniae CLUG_02767 CCM1 Mitochondrial group I intron splicing factor CCM1
YALI0A06622g	NA	hypothetical protein conserved in the Yarrowia clade
YALI0A06655g	PXA1	uniprot|Q6CHP7 Yarrowia lipolytica YALI0A06655g PXA1 Subunit of a heterodimeric peroxisomal ATP-binding cassette transporter complex (Pxa1p-Pxa2p), putative
YALI0A06677g	NA	hypothetical protein conserved in the Yarrowia clade
YALI0A06699g	NA	weakly similar to uniprot|P18852 Saccharomyces cerevisiae YJR086w STE18 GTP-binding protein gamma subunit of the pheromone pathway
YALI0A06721g	NA	hypothetical protein conserved in the Yarrowia clade
YALI0A06743g	NA	similar to uniprot|Q8NJZ8 Emericella nidulans Theta class glutathione S-transferase
YALI0A06765g	NA	similar to uniprot|P40513 Saccharomyces cerevisiae YIL070c MAM33 mitochondrial acidic matrix protein
YALI0A06787g	NA	similar to uniprot|P38286 Saccharomyces cerevisiae YBR159W Microsomal beta-keto-reductase
YALI0A06809g	NA	similar to uniprot|A3LTG6 Scheffersomyces stipitis PICST_45809 hypothetical protein
YALI0A06831g	NA	hypothetical protein conserved in the Yarrowia clade
YALI0A06853g	NA	weakly similar to uniprot|P08640 Saccharomyces cerevisiae YIR019c STA1 extracellular alpha-1 4-glucan glucosidase
YALI0A06886g	NA	hypothetical protein conserved in the Yarrowia clade
YALI0A06908g	NA	similar to uniprot|P38218 Saccharomyces cerevisiae YBR022w POA1 Phosphatase of ADP-ribose 1"-phosphate
YALI0A06930g	NA	weakly similar to uniprot|Q96QF7 Homo sapiens NAAR1 Putative nuclear protein
YALI0A06952g	NA	no similarity
YALI0A06974g	NA	similar to uniprot|O74885 Schizosaccharomyces pombe SPCC576.01c xanthine oxidase
YALI0A06996g	NA	similar to uniprot|P37366 Saccharomyces cerevisiae YPR025c CCL1 TFIIH subunit (transcription initiation factor), cyclin C component
YALI0A07018g	NA	similar to uniprot|P32790 Saccharomyces cerevisiae YBL007c SLA1 cytoskeleton assembly control protein
YALI0A07062g	NA	weakly similar to uniprot|O94384 Schizosaccharomyces pombe Hypothetical protein
YALI0A07084g	NA	similar to uniprot|P35180 Saccharomyces cerevisiae YGR082w TOM20 mitochondrial outer membrane import receptor subunit, translocase of outer membrane 20 kD subunit
YALI0A07106g	NA	weakly similar to uniprot|B2WG49 Pyrenophora tritici-repentis PTRG_08905 conserved hypothetical protein
YALI0A07128g	NA	some similarities with uniprot|Q6CFZ1 Yarrowia lipolytica YALI0B02310g
YALI0A07142g	NA	similar to uniprot|Q9UR03 Candida albicans Endo-1,3- beta-glucanase
YALI0A07238t	Ylli_pol	highly similar to uniprot|Q8NIP3 Yarrowia lipolytica Reverse transcriptase
YALI0A07238t	Ylli_gag	highly similar to uniprot|Q8NIP4 Yarrowia lipolytica YALI0C03487g gag-like protein from Ylli retrotransposon
YALI0A07403g	NA	similar to uniprot|Q12434 Saccharomyces cerevisiae YDL135c RDI1 rho GDP dissociation inhibitor with activity toward RHO1P
YALI0A07425g	NA	similar to uniprot|W9XRD0 Capronia epimyces hypothetical protein A1O3_07825
YALI0A07447g	NA	weakly similar to uniprot|P53389 Saccharomyces cerevisiae YNR055c HOL1 member of major facilitator superfamily multidrug-resistance protein subfamily
YALI0A07557g	NA	similar to uniprot|Q6CB45 Yarrowia lipolytica YALI0C22022g
YALI0A07579g	NA	similar to uniprot|P32837 Saccharomyces cerevisiae YDL210W UGA4 Permease that serves as a gamma-aminobutyrate (GABA) transport protein involved in the utilization of GABA as a nitrogen source
YALI0A07601g	NA	weakly similar to uniprot|P08640 Saccharomyces cerevisiae YIR019c STA1 extracellular alpha-1, 4-glucan glucosidase
YALI0A07623g	NA	weakly similar to uniprot|Q8NIX1 Neurospora crassa Related to integral membrane protein PTH11
YALI0A07667g	NA	weakly similar to uniprot|Q6CH08 Yarrowia lipolytica YALI0A14322g
YALI0A07689g	NA	weakly similar to uniprot|P53847 Saccharomyces cerevisiae YNL258c hypothetical protein
YALI0A07733g	ECH1	uniprot|Q6CHL1 Yarrowia lipolytica YALI0A07733g ECH1 Enoyl-CoA hydratase, putative
YALI0A07755g	NA	similar to uniprot|Q6C212 Yarrowia lipolytica YALI0F11737g, some similarities with feruloyl-CoA synthase
YALI0A07777g	NA	hypothetical protein conserved in the Yarrowia clade
YALI0A07799g	NA	similar to uniprot|Q9P3Q9 Neurospora crassa Conserved hypothetical protein
YALI0A07821g	NA	weakly similar to uniprot|P38213 Saccharomyces cerevisiae YBR007c Hypothetical 82.4 kDa protein in UGA5- FLR1 intergenic region
YALI0A07843g	NA	some similatities with uniprot|P40522 Saccharomyces cerevisiae YIL056W (ohnolog of YER064C) VHR1 Transcriptional activator, required for the vitamin H- responsive element (VHRE) mediated induction of VHT1 (Vitamin H transporter) and BIO5 (biotin biosynthesis intermediate transporter) in response to low biotin concentrations
YALI0A07865g	NA	hypothetical protein conserved in the Yarrowia clade
YALI0A07887g	NA	some similarities with uniprot|Q8NIP4 Yarrowia lipolytica YALI0A07249g gag-like protein from Ylli retrotransposon
YALI0A07997g	NA	weakly similar to uniprot|Q12276 Saccharomyces cerevisiae YOR227W (ohnolog of YPL137C)
YALI0A08008g	NA	hypothetical protein conserved in the Yarrowia clade
YALI0A08019g	NA	weakly similar to uniprot|C4R5D1 Komagataella pastoris hypothetical protein
YALI0A08041g	NA	weakly similar to uniprot|P06776 Saccharomyces cerevisiae YOR360c PDE2 high affinity 3',5'-cyclic- nucleotide phosphodiesterase
YALI0A08063g	NA	weakly similar to uniprot|Q08831 Saccharomyces cerevisiae YOR359w VTS1 intracellular transporter
YALI0A08077g	NA	highly similar to uniprot|P20654 Emericella nidulans serine-threonine protein phosphatase PP1
YALI0A08107g	NA	similar to uniprot|P40161 Saccharomyces cerevisiae YNL206c RTT106 similarity to structure-specific recognition proteins
YALI0A08118g	NA	NA
YALI0A08129g	NA	similar to uniprot|P47120 Saccharomyces cerevisiae YJR070C LIA1 Deoxyhypusine hydroxylase, a HEAT-repeat containing metalloenzyme that catalyses hypusine formation
YALI0A08151g	NA	highly similar to uniprot|P32529 Saccharomyces cerevisiae YJR063W RPA12 RNA polymerase I subunit A12.2
YALI0A08165g	NA	weakly similar to uniprot|P08640 Saccharomyces cerevisiae YIR019c STA1 extracellular alpha-1, 4-glucan glucosidase
YALI0A08195g	NA	similar to uniprot|Q6C4M5 Yarrowia lipolytica YALI0E25443g
YALI0A08217g	NA	similar to uniprot|P30887 Yarrowia lipolytica Acid phosphatase precursor
YALI0A08239g	NA	some similarities with uniprot|P53857 Saccharomyces cerevisiae YNL234w
YALI0A08261g	NA	hypothetical protein conserved in the Yarrowia clade
YALI0A08360g	NA	weakly similar to uniprot|P09230 Yarrowia lipolytica XPR2 Alkaline extracellular protease precursor
YALI0A08371t	Ylli_pol	some similarities with uniprot|Q8NIP3 Yarrowia lipolytica Reverse transcriptase, pseudogene
YALI0A08382g	NA	similar to uniprot|P41921 Saccharomyces cerevisiae YPL091w GLR1 Glutathione reductase, pseudogene
YALI0A08404g	NA	weakly similar to uniprot|Q6CHL4 Yarrowia lipolytica YALI0A07667g, protein containing a F-box motif
YALI0A08426g	NA	similar to uniprot|P15436 Saccharomyces cerevisiae YDL102w CDC2 DNA-directed DNA polymerase delta, catalytic 125 KD subunit
YALI0A08448g	PDR16	uniprot|Q6CHI5 Yarrowia lipolytica YALI0A08448g PDR16 Protein involved in lipid biosynthesis and multidrug resistance, putative
YALI0A08470t	Ylli_pol	some similarities with uniprot|Q8NIP3 Yarrowia lipolytica Reverse transcriptase, pseudogene
YALI0A08536g	NA	similar to uniprot|P39012 Saccharomyces cerevisiae YLR088w GAA1 required for attachment of GPI anchor onto proteins, pseudogene
YALI0A08558g	NA	hypothetical protein conserved in the Yarrowia clade
YALI0A08580g	NA	similar to uniprot|P10862 Saccharomyces cerevisiae YCR066w RAD18 DNA repair protein
YALI0A08624g	NA	hypothetical protein conserved in the Yarrowia clade
YALI0A08646g	NA	weakly similar to uniprot|P11655 Saccharomyces cerevisiae YNR026C (ohnolog of YCR067C) SEC12 GDP/GTP exchange factor for SAR1P
YALI0A08668g	NA	similar to uniprot|P39988 Saccharomyces cerevisiae YEL029c
YALI0A08734g	NA	similar to uniprot|O94562 Schizosaccharomyces pombe Aminotransferase
YALI0A08800g	NA	weakly similar to uniprot|Q12303 Saccharomyces cerevisiae YLR121c YPS3 GPI-anchored aspartyl protease 3 (yapsin 3)
YALI0A08888g	NA	hypothetical protein conserved in the Yarrowia clade
YALI0A08932t	Ylt1	uniprot|Q9C0U1 Yarrowia lipolytica Ylt1 LTR retrotransposon polyprotein
YALI0A08998g	STL1	uniprot|Q6H9P4 Yarrowia lipolytica YALI0A08998g STL1 Putative sugar transporter, member of the sugar permease family
YALI0A09020g	SIP3	uniprot|Q6CHH1 Yarrowia lipolytica YALI0A09020g SIP3 Transcription cofactor of Snf1
YALI0A09042g	COQ6	uniprot|Q6H9P2 Yarrowia lipolytica YALI0A09042g COQ6 Ubiquinone biosynthesis monooxgenase
YALI0A09064g	NA	similar to uniprot|Q12116 Saccharomyces cerevisiae YDR105c
YALI0A09086g	NA	hypothetical protein conserved in the Yarrowia clade
YALI0A09108g	CDC37	uniprot|Q6H9N9 Yarrowia lipolytica YALI0A09108g CDC37 peptidyl-prolyl cis-trans isomerase
YALI0A09207g	NA	hypothetical protein conserved in the Yarrowia clade, pseudogene
YALI0A09262g	AEP2	uniprot|F2Z604/Q6H9N6 Yarrowia lipolytica YALI0A09262g AEP2 Alkaline extracellular protease precursor
YALI0A09284g	NA	some similarities with uniprot|C5M4G5 Candida tropicalis phosphatidylglycerol/phosphatidylinositol transfer protein precursor
YALI0A09317t	Ylt1	uniprot|Q9C0U1 Yarrowia lipolytica Ylt1 LTR retrotransposon polyprotein
YALI0A09383g	NA	weakly similar to uniprot|Q9P6J0 Saccharomyces cerevisiae YGR260w TNA1 related to allantoate transport protein
YALI0A09405g	NA	hypothetical protein conserved in the Yarrowia clade
YALI0A09427g	MST1	uniprot|Q6CHF9 Yarrowia lipolytica YALI0A09427g MST1 Mitochondrial threonyl tRNA synthase
YALI0A09438g	NA	weakly similar to uniprot|P07253 Saccharomyces cerevisiae YBR120c CBP6
YALI0A09449g	IAH1	uniprot|Q6H9Q0 Yarrowia lipolytica YALI0A09449g IAH1 Isoamyl acetate hydrolytic enzyme
YALI0A09471g	NA	hypothetical protein conserved in the Yarrowia clade
YALI0A09537g	NA	some similarities with uniprot|O74881 Schizosaccharomyces pombe BTB domain and Ankaryin repeat containing protein
YALI0A09559g	NA	hypothetical protein conserved in the Yarrowia clade
YALI0A09592g	NA	similar to uniprot|P10823 Saccharomyces cerevisiae YER020w GPA2 guanine nucleotide-binding regulatory protein
YALI0A09614g	NA	hypothetical protein conserved in the Yarrowia clade
YALI0A09636g	NA	similar to uniprot|Q05874 Saccharomyces cerevisiae YLR285w NNT1 nicotinamide N-methyltransferase
YALI0A09658g	NA	weakly similar to uniprot|P07834 Saccharomyces cerevisiae YFL009w CDC4 cell division control protein
YALI0A09680g	NA	weakly similar to uniprot|Q8WTW9 Homo sapiens Hypothetical protein
YALI0A09702g	NA	weakly similar to uniprot|P47166 Saccharomyces cerevisiae YJR134c SGM1 similarity to paramyosin, myosin
YALI0A09724g	NA	similar to uniprot|P25336 Saccharomyces cerevisiae YCR092c MSH3 DNA mismatch repair protein
YALI0A09746g	NA	similar to uniprot|Q12488 Saccharomyces cerevisiae YDR013w similarity to human hypothetical KIAA0186 protein
YALI0A09768g	NA	highly similar to uniprot|P23618 Fusarium oxysporum Thiazole biosynthetic enzyme, mitochondrial precursor (Stress- inducible protein sti35)
YALI0A09790g	NA	similar to uniprot|Q04372 Saccharomyces cerevisiae YMR028w TAP42 component of the Tor signaling pathway
YALI0A09812g	NA	similar to uniprot|Q04371 Saccharomyces cerevisiae YMR027w HRT2 high level expression reduced Ty3 transposition
YALI0A09834g	NA	similar to uniprot|P35728 Saccharomyces cerevisiae YKL059C MPE1 Essential conserved subunit of CPF cleavage and polyadenylation factor
YALI0A09845g	NA	similar to uniprot|P53633 Saccharomyces cerevisiae YNL044W YIP3, Prenylated Rab acceptor 1, interacts with YPT proteins
YALI0A09856g	NA	similar to uniprot|P49095 Saccharomyces cerevisiae YMR189w GSD2 glycine decarboxylase P subunit
YALI0A09878g	NA	weakly similar to uniprot|Q04740 Saccharomyces cerevisiae YMR234w RNH1 ribonuclease H
YALI0A09900g	NA	Highly similar to uniprot|P17255 Saccharomyces cerevisiae YDL185W VMA1 Subunit A of the V1 peripheral membrane domain of V-ATPase
YALI0A09922g	NA	similar to uniprot|P0CX85 Saccharomyces cerevisiae YDL136W (ohnolog of YDL191W) SOS2 60S large subunit ribosomal protein
YALI0A09933g	NA	highly similar to uniprot|P0CX87 Saccharomyces cerevisiae YDL133C-A (ohnolog of YDL184C) RPL41B Ribosomal protein L47 of the large (60S) ribosomal subunit
YALI0A09988g	NA	similar to uniprot|P35999 Saccharomyces cerevisiae YKL134c (MIP1) mitochondrial intermediate peptidase
YALI0A10010g	NA	similar to uniprot|Q8NIR4 Neurospora crassa Conserved hypothetical protein
YALI0A10032g	NA	similar to uniprot|Q12676 Saccharomyces cerevisiae YMR113W (ohnolog of YKL132C) FOL3 dihydrofolate synthetase
YALI0A10076g	SQS1	uniprot|Q9Y753 Yarrowia lipolytica YALI0A10076g SQS1 Squalene synthase
YALI0A10098g	NA	similar to uniprot|Q00582 Saccharomyces cerevisiae YML121w GTR1 GTP-binding protein
YALI0A10120g	NA	weakly similar to uniprot|Q7SG03 Neurospora crassa NCU02617
YALI0A10142g	NA	weakly similar to uniprot|P35732 Saccharomyces cerevisiae YKL054c VID31 similarity to glutenin
YALI0A10164g	NA	weakly similar to uniprot|Q08231 Saccharomyces cerevisiae YOL072w THP1
YALI0A10186g	NA	hypothetical protein conserved in the Yarrowia clade
YALI0A10208g	NA	similar to uniprot|P09230 Yarrowia lipolytica XPR2 Alkaline extracellular protease precursor
YALI0A10230g	NA	similar to uniprot|P22211 Saccharomyces cerevisiae YNL183C (ohnolog of YDL214C) NPR1 ser/thr protein kinase
YALI0A10252g	NA	weakly similar to uniprot|P38803 Saccharomyces cerevisiae YHR085w of the Brahma transcriptional activator
YALI0A10274g	NA	weakly similar to uniprot|P53073 Saccharomyces cerevisiae YGL231c similarity to hypothetical protein SPCC1281.03c - S. pombe
YALI0A10296g	NA	weakly similar to uniprot|O18158 Caenorhabditis elegans UDP-N-acetylglucosamine--peptide N- acetylglucosaminyltransferase
YALI0A10310g	NA	similar to uniprot|P51601 Saccharomyces cerevisiae YGR267c FOL2 GTP cyclohydrolase I
YALI0A10318g	NA	hypothetical protein conserved in the Yarrowia clade
YALI0A10362g	NA	similar to uniprot|F7VZU0 Sordaria macrospora hypothetical protein SMAC_03745
YALI0A10395t	Ylt1	uniprot|Q9C0U1 Yarrowia lipolytica Ylt1 LTR retrotransposon polyprotein
YALI0A10439g	LIP19	uniprot|Q6CHB8 Yarrowia lipolytica YALI0A10439g LIP19 Triacylglycerol lipase precursor
YALI0A10483g	NA	hypothetical protein conserved in the Yarrowia clade
YALI0A10527t	Ylli_gag	highly similar to uniprot|Q8NIP4 Yarrowia lipolytica YALI0C03487g gag-like protein from Ylli retrotransposon, pseudogene
YALI0A10527t	Ylli_pol	highly similar to uniprot|Q8NIP3 Yarrowia lipolytica Reverse transcriptase
YALI0A10549g	NA	weakly similar to uniprot|W9YEK3 Capronia epimyces hypothetical protein A1O3_07018
YALI0A10571g	NA	weakly similar to uniprot|Q08689 Saccharomyces cerevisiae YOR253W NAT5 Subunit of the N-terminal acetyltransferase NatA complex (Nat1p, Ard1p, Nat5p)
YALI0A10593g	NA	weakly similar to uniprot|P39980 Saccharomyces cerevisiae YEL065w SIT1 probable multidrug resistance protein
YALI0A10615g	NA	similar to uniprot|P39925 Saccharomyces cerevisiae YER017c AFG3 protease of the SEC18/CDC48/PAS1 family of ATPases (AAA)
YALI0A10637g	NA	weakly similar to uniprot|O59741 Schizosaccharomyces pombe Putative transcriptional activator with fungal binuclear cluster domain
YALI0A10659g	AAC2	uniprot|Q8J0M2 Yarrowia lipolytica YALI0A10659g AAC2 ADP/ATP carrier protein
YALI0A10681g	NA	hypothetical protein conserved in the Yarrowia clade
YALI0A10703g	NA	weakly similar to uniprot|Q12433 Saccharomyces cerevisiae YOR023c AHC1 component of the ADA histone acetyltransferase complex
YALI0A10725g	NA	similar to uniprot|P26786 Saccharomyces cerevisiae YOR096W RPS7A (ohnolog of YNL096C) Protein component of the small (40S) ribosomal subunit, nearly identical to Rps7Bp
YALI0A10747g	NA	similar to uniprot|G3B197 Candida tenuis hypothetical protein CANTEDRAFT_121094
YALI0A10769g	NA	some similarities with uniprot|G8YGA0 Millerozyma farinosa PISO0G15208g
YALI0A10813g	NA	similar to uniprot|P38771 Saccharomyces cerevisiae YHR038w FIL1 Killed in Mutagen, sensitive to Diepoxybutane and/or Mitomycin C singleton
YALI0A10879g	NA	similar to uniprot|P52286 Saccharomyces cerevisiae YDR328c SKP1 kinetochore protein complex CBF3, subunit D singleton
YALI0A10945g	NA	weakly similar to uniprot|P33895 Saccharomyces cerevisiae YOL069w NUF2 spindle pole body protein
YALI0A10967g	NA	some similarities with uniprot|Q7RYZ0 Neurospora crassa NCU06425.1 predicted protein
YALI0A10989g	NA	similar to uniprot|Q6C159 Yarrowia lipolytica YALI0F19030g, Rnase H domain containing protein
YALI0A11011g	NA	hypothetical protein conserved in the Yarrowia clade
YALI0A11022t	Ylli_pol	some similarities with uniprot|Q8NIP3 Yarrowia lipolytica Reverse transcriptase, pseudogene
YALI0A11077g	NA	weakly similar to uniprot|P53189 Saccharomyces cerevisiae YGL028c SCW11
YALI0A11099g	NA	similar to uniprot|Q9HES9 Emericella nidulans Kinesin (KINA protein)
YALI0A11121g	NA	similar to uniprot|P53209 Saccharomyces cerevisiae YGR016w weak similarity to M.jannaschii hypothetical protein MJ1317 singleton
YALI0A11143g	NA	similar to uniprot|P31412 Saccharomyces cerevisiae YKL080w VMA5 H+-ATPase V1 domain 42 KD subunit, vacuolar
YALI0A11157g	NA	highly similar to uniprot|Q07478 Saccharomyces cerevisiae YDL084w SUB2 Probable ATP-dependent RNA helicase involved in pre-mRNA splicing
YALI0A11198g	NA	similar to uniprot|Q6C159 Yarrowia lipolytica YALI0F19030g
YALI0A11220g	NA	hypothetical protein conserved in the Yarrowia clade
YALI0A11407g	NA	similar to uniprot|Q08979 Saccharomyces cerevisiae YPL263c KEL3
YALI0A11473g	NA	weakly similar to uniprot|P12866 Saccharomyces cerevisiae YKL209c STE6 ATP-binding cassette transporter protein
YALI0A11517g	NA	weakly similar to uniprot|K9HI29 Agaricus bisporus hypothetical protein AGABI2DRAFT_193813
YALI0A11539g	NA	weakly similar to uniprot|P38766 Saccharomyces cerevisiae YHR031C RRM3 DNA helicase involved in rDNA replication and Ty1 transposition
YALI0A11550g	NA	weakly similar to uniprot|Q7S871 Neurospora crassa hypothetical protein, pseudogene
YALI0A11561g	NA	hypothetical protein conserved in the Yarrowia clade
YALI0A11605g	NA	weakly similar to uniprot|O94343 Schizosaccharomyces pombe Putative MSF transporter
YALI0A11627g	NA	no similarity
YALI0A11638g	NA	weakly similar to uniprot|Q7SBE5 Neurospora crassa hypothetical protein, pseudogene
YALI0A11649g	NA	highly similar to the N-terminal domain of uniprot|Q6CH30 Yarrowia lipolytica YALI0A13233g threonine- rich protein
YALI0A11671g	NA	hypothetical protein conserved in the Yarrowia clade
YALI0A11737g	NA	hypothetical protein conserved in the Yarrowia clade
YALI0A11759g	NA	weakly similar to uniprot|Q6CHZ1 Yarrowia lipolytica YALI0A03201g, hypothetical protein containing a BTB/POZ domain
YALI0A11781g	NA	C-terminal domain is highly similar to uniprot|Q9HDF5 Mortierella alpina Histone H4
YALI0A11803g	NA	similar to uniprot|H8X1E5 Candida orthopsilosis hypothetical protein CORT_0B04770
YALI0A11847g	NA	hypothetical protein conserved in the Yarrowia clade
YALI0A11869g	NA	some similarities with uniprot|P35207 Saccharomyces cerevisiae YLR398C SKI2 Putative RNA helicase, involved in exosome mediated 3' to 5' mRNA degradation and translation inhibition of non-poly(A) mRNAs
YALI0A11891g	NA	hypothetical protein conserved in the Yarrowia clade, pseudogene
YALI0A11935g	NA	hypothetical protein conserved in the Yarrowia clade
YALI0A12001g	NA	weakly similar to uniprot|P13433 Saccharomyces cerevisiae YFL036W RPO41 Mitochondrial RNA polymerase
YALI0A12023g	NA	some similarities with uniprot|P38637 Saccharomyces cerevisiae YIR011c STS1 required for transport of RNA15P from the cytoplasm to the nucleus
YALI0A12045g	NA	similar to uniprot|P50861 Saccharomyces cerevisiae YOL143c RIB4 6,7-dimethyl -8-ribityllumazine synthase
YALI0A12067g	NA	similar to uniprot|Q08746 Saccharomyces cerevisiae YOR294w RRS1 regulator of ribosome synthesis
YALI0A12089t	Ylli_pol	some similarities with uniprot|Q8NIP3 Yarrowia lipolytica Reverse transcriptase, pseudogene
YALI0A12111g	NA	some similarities with uniprot|P39083 Saccharomyces cerevisiae YOR127W (ohnolog of YDR379W) RGA1 RHO-type GTPase-activating protein for CDC42P
YALI0A12133g	NA	similar to uniprot|P38712 Saccharomyces cerevisiae YHR065c RRP3 required for maturation of the 35S primary transcript
YALI0A12155g	NA	similar to uniprot|P38789 Saccharomyces cerevisiae YHR066W (ohnolog of YDR312W) SSF1 mating protein P2
YALI0A12177g	NA	weakly similar to uniprot|Q12358 Saccharomyces cerevisiae YLL057C JLP1 Fe(II)-dependent sulfonate/alpha- ketoglutarate dioxygenase, involved in sulfonate catabolism for use as a sulfur source
YALI0A12199g	NA	no similarity
YALI0A12243g	NA	hypothetical protein conserved in the Yarrowia clade
YALI0A12287g	NA	some similarities with uniprot|P32618 Saccharomyces cerevisiae YEL043w
YALI0A12353g	NA	highly similar to uniprot|O93968 Candida boidinii Formate dehydrogenase
YALI0A12419g	NA	similar to uniprot|B5FVA7 Yarrowia lipolytica YALI0B23111g, unknown function
YALI0A12441g	NA	hypothetical protein conserved in the Yarrowia clade
YALI0A12507g	NA	hypothetical protein conserved in the Yarrowia clade
YALI0A12573g	NA	weakly similar to uniprot|P08540 Kluyveromyces lactis Potential acid phosphatase
YALI0A12595t	Ylli_pol	some similarities with uniprot|Q8NIP3 Yarrowia lipolytica Reverse transcriptase, pseudogene
YALI0A12617g	NA	some similarities with uniprot|C7Z5H6 Nectria haematococca hypothetical protein NECHADRAFT_32522
YALI0A12683g	NA	some similarities with uniprot|Q9UST8 Schizosaccharomyces pombe Ribonuclease H
YALI0A12705g	NA	similar to uniprot|Q9UST8 Schizosaccharomyces pombe Ribonuclease H
YALI0A12815g	NA	hypothetical protein conserved in the Yarrowia clade
YALI0A12925g	NA	weakly similar to uniprot|P32338 Saccharomyces cerevisiae YGR044C RME1 Zinc finger protein involved in control of meiosis
YALI0A12969g	NA	some similarities with uniprot|Q5EBG4 Mus musculus Nsmce4a non-structural maintenance of chromosomes element 4 homolog A component of the Smc5/6 DNA repair complex
YALI0A13013g	NA	weakly similar to uniprot|Q12303 Saccharomyces cerevisiae YLR121c YPS3 GPI-anchored aspartyl protease 3 (yapsin 3)
YALI0A13035g	NA	hypothetical protein conserved in the Yarrowia clade
YALI0A13057g	NA	weakly similar to uniprot|P36159 Saccharomyces cerevisiae YKR079c
YALI0A13079g	NA	some similarities with uniprot|Q6C461 Yarrowia lipolytica YALI0E29425g
YALI0A13101g	NA	weakly similar to uniprot|P34160 Saccharomyces cerevisiae YMR125w GCR3 large subunit of the nuclear cap- binding protein complex CBC
YALI0A13167g	NA	similar to uniprot|Q6CDC1 Yarrowia lipolytica YALI0C01826g, pseudogene
YALI0A13233g	NA	The N-terminal domain is highly similar to uniprot|Q6CH75 Yarrowia lipolytica YALI0A11649g
YALI0A13277g	NA	weakly similar to uniprot|P53867 Saccharomyces cerevisiae YNL223w AUT2 essential for autophagy
YALI0A13299g	NA	weakly similar to uniprot|P21827 Saccharomyces cerevisiae YGL097w SRM1 GDP/GTP exchange factor for GSP1P/GSP2P
YALI0A13321g	NA	similar to uniprot|Q08977 Saccharomyces cerevisiae YPL260W Putative substrate of cAMP-dependent protein kinase (PKA)
YALI0A13387g	NA	highly similar to uniprot|P49090 Saccharomyces cerevisiae YGR124W (ohnolog of YPR145W) ASN2 asparagine synthetase
YALI0A13497g	NA	highly similar to uniprot|Q6CFK4 Yarrowia lipolytica YALI0B06160g
YALI0A13519g	NA	similar to uniprot|P35207 Saccharomyces cerevisiae YLR398c SKI2 antiviral protein and putative helicase
YALI0A13541g	NA	some similarities with uniprot|P53292 Saccharomyces cerevisiae YGR165w
YALI0A13563g	NA	similar to uniprot|C5DH17 Lachancea thermotolerans KLTH0E00638p
YALI0A13574g	NA	no similarity
YALI0A13585g	NA	weakly similar to uniprot|P38069 Saccharomyces cerevisiae YBR015c TTP1 (MNN2)
YALI0A13673g	NA	no similarity, contains a hydrophobic binding Zinc finger ZZ type
YALI0A13695g	NA	highly similar to uniprot|Q6CGE5 Yarrowia lipolytica YALI0A19998g
YALI0A13849t	NA	hypothetical protein conserved in the Yarrowia clade, pseudogene
YALI0A13937g	NA	hypothetical protein conserved in the Yarrowia clade
YALI0A14069g	NA	similar to uniprot|P38224 Saccharomyces cerevisiae YBR040W FIG1 Integral membrane protein required for efficient mating
YALI0A14157g	NA	weakly similar to uniprot|P38812 Saccharomyces cerevisiae YHR100c
YALI0A14190g	NA	hypothetical protein conserved in the Yarrowia clade
YALI0A14212g	NA	similar to uniprot|Q96WT5 Aspergillus oryzae Maltose permease
YALI0A14234g	AAL2	uniprot|Q6CH10 Yarrowia lipolytica YALI0A14234g AAL2 Acyl/aryl-CoA ligase, putative
YALI0A14256g	NA	hypothetical protein conserved in the Yarrowia clade
YALI0A14322g	NA	weakly similar to uniprot|Q6C8R9 Yarrowia lipolytica YALI0D17512g
YALI0A14366g	NA	weakly similar to uniprot|W9W9K3 Cladophialophora yegresii hypothetical protein A1O7_08160
YALI0A14388g	NA	similar to uniprot|C4R4D8 Komagataella pastoris hypothetical protein
YALI0A14454g	NA	weakly similar to uniprot|Q7SBU0 Neurospora crassa NCU07869
YALI0A14476g	NA	weakly similar to uniprot|D5GH10 Tuber melanosporum hypothetical protein
YALI0A14498g	NA	similar to uniprot|Q03677 Saccharomyces cerevisiae YMR009w
YALI0A14520g	NA	weakly similar to uniprot|Q7RXR0 Neurospora crassa hypothetical protein NCU00148
YALI0A14542g	TUP1	uniprot|Q8WZL8 Yarrowia lipolytica YALI0A14542g TUP1 Transcriptional repressor, putative
YALI0A14564g	NA	hypothetical protein conserved in the Yarrowia clade
YALI0A14586g	NA	weakly similar to uniprot|P32494 Saccharomyces cerevisiae YDR176w NGG1 general transcriptional adaptor or co-activator
YALI0A14608g	NA	weakly similar to uniprot|Q6BXJ5 Debaryomyces hansenii DEHA2B02442p
YALI0A14630g	NA	weakly similar to uniprot|Q7S2H5 Neurospora crassa NCU07387
YALI0A14674g	NA	similar to uniprot|P15365 Saccharomyces cerevisiae DAL5 allantoate permease, pseudogene
YALI0A14707g	NA	weakly similar to uniprot|Q09725 Schizosaccharomyces pombe Sister chromatid cohesion protein mis4
YALI0A14740g	NA	weakly similar to uniprot|Q03984 Saccharomyces cerevisiae YDR179wa hypothetical protein
YALI0A14762g	NA	some similarities with uniprot|Q7SGS1 Neurospora crassa NCU08342 Component of the COP9 signalosome (CSN) complex that acts as an regulator of the ubiquitin (Ubl) conjugation pathway by mediating the deneddylation of the cullin subunit of SCF-type E3 ubiquitin-protein ligase complexes
YALI0A14784g	SDH4	uniprot|Q6CGZ0 Yarrowia lipolytica YALI0A14784g SDH4 Succinate dehydrogenase, putative
YALI0A14806g	NA	similar to uniprot|P11913 Neurospora crassa Mitochondrial processing peptidase beta subunit
YALI0A14839g	IRE1	uniprot|W0TYQ2 Yarrowia lipolytica YALI0A14839g IRE1 Serine/threonine kinase/endoribonuclease that senses unfolded protein levels
YALI0A14861g	NA	weakly similar to uniprot|A5D9U9 Meyerozyma guilliermondii hypothetical protein PGUG_00054
YALI0A14883g	NA	weakly similar to uniprot|P38731 Saccharomyces cerevisiae YHL040c ARN1 ferrichrome-type siderophore transporter
YALI0A14905g	NA	weakly similar to uniprot|Q6CBL4 Yarrowia lipolytica YALI0C17589g
YALI0A14949g	NA	weakly similar to uniprot|Q54222 Streptomyces galbus Putative RNaseH
YALI0A14971t	MutA	highly similar to uniprot|F2Z655 Yarrowia lipolytica MutA transposase of the DNA transposon Mutyl, pseudogene
YALI0A15026g	NA	hypothetical protein conserved in the Yarrowia clade, pseudogene
YALI0A15059g	NA	weakly similar to uniprot|Q9UST8 Schizosaccharomyces pombe Ribonuclease H
YALI0A15081g	NA	similar to uniprot|Q09707 Schizosaccharomyces pombe Putative acetyltransferase
YALI0A15103g	AAL9	uniprot|Q6CGX7 Yarrowia lipolytica YALI0A15103g AAL9 Acyl/aryl-CoA ligase, putative
YALI0A15125g	NA	similar to uniprot|P25297 Saccharomyces cerevisiae YML123c PHO84 Inorganic phosphate transporter
YALI0A15147g	ADH4	uniprot|Q6CGX5 Yarrowia lipolytica YALI0A15147g ADH4 Alcohol dehydrogenase III
YALI0A15169g	NA	weakly similar to uniprot|C7YNU6 Nectria haematococca predicted protein
YALI0A15257g	NA	weakly similar to uniprot|G3J423 Cordyceps militaris cyclin-dependent kinase
YALI0A15345g	NA	hypothetical protein conserved in the Yarrowia clade
YALI0A15378g	NA	hypothetical protein conserved in the Yarrowia clade
YALI0A15400g	NA	weakly similar to uniprot|Q92QU2 Rhizobium meliloti, putative acetyl CoA acyltransferase
YALI0A15422g	NA	hypothetical protein conserved in the Yarrowia clade
YALI0A15433g	NA	similar to uniprot|Q91V16 Mus musculus Lyrm5 Growth hormone-inducible soluble protein
YALI0A15444g	NA	weakly similar to uniprot|W0K5L4 Halobacterium sp. DL1 HALDL1_15485 GNAT family acetyltransferase
YALI0A15466g	NA	similar to uniprot|Q6CGW7 Yarrowia lipolytica YALI0A15444g, putative N-acetyl transferase
YALI0A15488g	ALK7	uniprot|O74133 Yarrowia lipolytica YALI0A15488g ALK7 n-alkane- inducible cytochrome P459
YALI0A15554g	NA	weakly similar to uniprot|O94459 Schizosaccharomyces pombe Hypothetical protein
YALI0A15576g	NA	similar to uniprot|Q07824 Saccharomyces cerevisiae YLL028w TPO1 polyamine transport protein
YALI0A15686g	NA	similar to uniprot|O42668 Saccharomyces cerevisiae YOL145c CTR9 required for G1 cyclin expression
YALI0A15708g	NA	weakly similar to uniprot|Q08287 Saccharomyces cerevisiae YOL144w 60S ribosome subunit biogenesis protein NOP8
YALI0A15752g	NA	hypothetical protein conserved in the Yarrowia clade
YALI0A15774g	NA	similar to uniprot|P47159 Saccharomyces cerevisiae YJR124c
YALI0A15796g	NA	weakly similar to uniprot|C9S6R6 Verticillium alfalfae mixed-linked glucanase
YALI0A15884g	NA	similar to uniprot|Q10430 Schizosaccharomyces pombe Hypothetical protein
YALI0A15906g	GCY13	uniprot|Q6CGV3 Yarrowia lipolytica YALI0A15906g GCY13 Galactose-induced protein of aldo/keto reductase family
YALI0A15950g	NA	similar to uniprot|P00815 Saccharomyces cerevisiae YCL030c HIS4 phosphoribosyl-AMP cyclohydrolase/phosphoribosyl-ATP pyrophosphatase/histidinol dehydrogenase
YALI0A15972g	FBP1	uniprot|Q6CGV1 Yarrowia lipolytica YALI0A15972g FBP1 Fructose-1,6-bisphosphatase
YALI0A16016g	NA	no similarity
YALI0A16038g	NA	highly similar to the N-terminal domain of uniprot|Q6C9L7 Yarrowia lipolytica YALI0D10104g, protein with a BAH chromatin binding domain
YALI0A16060g	NA	weakly similar to uniprot|Q07376 Saccharomyces cerevisiae YDL054c MCH1
YALI0A16082g	NA	weakly similar to uniprot|Q9UST8 Schizosaccharomyces pombe Ribonuclease H
YALI0A16148g	NA	some similarities with uniprot|Q9UST8 Schizosaccharomyces pombe Ribonuclease H, pseudogene
YALI0A16170g	NA	hypothetical protein conserved in the Yarrowia clade
YALI0A16185t	Mutyl	uniprot|F2Z670 Yarrowia lipolytica MutB protein of the DNA transposon Mutyl
YALI0A16185t	Mutyl	uniprot|F2Z655 Yarrowia lipolytica MutA transposase of the DNA transposon Mutyl
YALI0A16214g	NA	weakly similar to uniprot|P53832 Saccharomyces cerevisiae YNL283C WSC2 (ohnolog of YOL105C) Partially redundant sensor-transducer of the stress-activated PKC1- MPK1 signaling pathway involved in maintenance of cell wall integrity and recovery from heat shock
YALI0A16247g	NA	weakly similar to uniprot|M5VX46 Prunus persica PRUPE_ppa001251mg hypothetical protein, pseudogene
YALI0A16291g	NA	weakly similar to uniprot|Q06681 Saccharomyces cerevisiae YDR326C (ohnolog of YHR080C)
YALI0A16313g	NA	no similarity
YALI0A16379g	ADH3	uniprot|Q6CGT5 Yarrowia lipolytica YALI0A16379g ADH3 Alcohol dehydrogenase II
YALI0A16401g	NA	hypothetical protein conserved in the Yarrowia clade
YALI0A16423g	NA	weakly similar to uniprot|Q6CE33 Yarrowia lipolytica YALI0B18942g, protein containing an endonuclease domain of the DDE superfamily
YALI0A16445g	YlAMO1	uniprot|Q6CGT2 Yarrowia lipolytica YALI0A16445g Amine oxidase, putative
YALI0A16467g	NA	similar to uniprot|Q07789 Saccharomyces cerevisiae YDR031w Chromosome IV reading frame ORF YDR031W
YALI0A16489g	NA	similar to uniprot|Q9HDZ9 Schizosaccharomyces pombe Conserved hypothetical protein, putative glycoprotein
YALI0A16511g	NA	hypothetical protein conserved in the Yarrowia clade
YALI0A16566g	NA	similar to uniprot|W6ZG81 Bipolaris oryzae hypothetical protein COCMIDRAFT_33757
YALI0A16588g	NA	weakly similar to uniprot|P53552 Saccharomyces cerevisiae YNL139c RLR1 regulatory protein
YALI0A16610g	NA	similar to uniprot|G8ZVB5 Torulaspora delbrueckii hypothetical protein TDEL_0E03160
YALI0A16698g	NA	similar to uniprot|Q06489 Saccharomyces cerevisiae YPR118w
YALI0A16720g	NA	hypothetical protein conserved in the Yarrowia clade
YALI0A16753g	NA	weakly similar to uniprot|Q04740 Saccharomyces cerevisiae YMR234w RNH1 ribonuclease H, RnaseH domain protein, pseudogene
YALI0A16775g	NA	weakly similar to uniprot|P47017 Saccharomyces cerevisiae YJL124c LSM1 Sm-like (Lsm) protein
YALI0A16797g	NA	weakly similar to uniprot|Q92331 Saccharomyces cerevisiae YOR069W (ohnolog of YKR078W) VPS5 Vacuolar protein sorting- associated protein
YALI0A16819g	NA	weakly similar to uniprot|P43093 Candida albicans Candidapepsin 4 precursor (Aspartate protease 4)
YALI0A16841g	NA	weakly similar to uniprot|P41696 Saccharomyces cerevisiae YOR113w AZF1 asparagine-rich zinc finger protein
YALI0A16863g	NA	similar to uniprot|P40464 Saccharomyces cerevisiae YIL134w Mitochondrial FAD carrier protein FLX1
YALI0A16868g	NA	similar to uniprot|P53507 Saccharomyces cerevisiae YNL070w TOM7 Translocase of outer membrane 7 kDa subunit
YALI0A17020g	NA	hypothetical protein conserved in the Yarrowia clade
YALI0A17039g	NA	no similarity
YALI0A17061g	NA	similar to uniprot|A5DPY4 Meyerozyma guilliermondii PGUG_05335 hypothetical protein
YALI0A17127g	NA	similar to uniprot|P22137 Saccharomyces cerevisiae YGL206c CHC1 Clathrin heavy chain
YALI0A17149g	NA	weakly similar to uniprot|P38724 Saccharomyces cerevisiae YHL047c TAF1 siderophore transporter for triacetylfusarinine C
YALI0A17171g	NA	similar to uniprot|P53049 Saccharomyces cerevisiae YGR281w YOR1 ATP-binding cassette transporter protein
YALI0A17193g	NA	hypothetical protein conserved in the Yarrowia clade
YALI0A17215g	NA	hypothetical protein conserved in the Yarrowia clade
YALI0A17237g	NA	similar to uniprot|B6H4E2 Penicillium chrysogenum Pc13g08550
YALI0A17259g	NA	hypothetical protein conserved in the Yarrowia clade
YALI0A17281g	NA	similar to uniprot|Q8X8M5 Escherichia coli Orf, hypothetical protein
YALI0A17292g	NA	weakly similar to uniprot|P40507 Saccharomyces cerevisiae YIL079C (ohnolog of YDL175C)
YALI0A17314g	NA	similar to uniprot|Q9P3X9 Neurospora crassa Peptidyl-prolyl cis-trans isomerase
YALI0A17336g	NA	similar to uniprot|P43563 Saccharomyces cerevisiae YFL034C-B MOB2 Component of the RAM signaling network, localizes and activates the Ace2p in the daughter cell nucleus to direct daughter cell-specific transcription of several genes involved in cell separation
YALI0A17358g	NA	weakly similar to uniprot|P39937 Saccharomyces cerevisiae YER007w PAC2 involved in the stabilization of microtubles
YALI0A17380g	NA	similar to uniprot|P89886 Saccharomyces cerevisiae YER007C-A
YALI0A17424g	NA	weakly similar to uniprot|P42841 Saccharomyces cerevisiae YNL317w PFS2 polyadenylation factor I subunit 2 required for mRNA 3'-end processing bridges two mRNA 3'- end processing factors
YALI0A17446g	NA	similar to Yarrowia lipolytica pseudogene YALI0E16412g
YALI0A17468g	NA	similar to uniprot|P07143 Saccharomyces cerevisiae YOR065w CYT1 cytochrome-c1
YALI0A17490g	NA	hypothetical protein conserved in the Yarrowia clade
YALI0A17512g	NA	similar to uniprot|P40351 Saccharomyces cerevisiae YOR067c ALG8 Dolichyl pyrophosphate Glc1Man9GlcNAc2 alpha- 1,3-glucosyltransferase
YALI0A17534g	NA	weakly similar to uniprot|P53389 Saccharomyces cerevisiae YNR055c HOL1 member of major facilitator superfamily multidrug-resistance protein subfamily 1
YALI0A17556g	NA	hypothetical protein conserved in the Yarrowia clade
YALI0A17578g	NA	some similarities with uniprot|P32019 Type II inositol-1,4,5-trisphosphate 5-phosphatase precursor and other Phosphoinositide 5-phosphatase
YALI0A17600g	NA	weakly similar to uniprot|Q04651 Saccharomyces cerevisiae YML067c ERV41 component of copii vesicles involved in transport between the ER and golgi complex
YALI0A17666g	NA	weakly similar to uniprot|P53322 Saccharomyces cerevisiae YGR260w TNA1 similarity to allantoate transport protein
YALI0A17776g	NA	some similarities with uniprot|Q7SDD4 Neurospora crassa hypothetical protein NCU02858
YALI0A17802t	Ylli_pol	highly similar to uniprot|Q8NIP3 Yarrowia lipolytica Reverse transcriptase, pseudogene
YALI0A17809g	NA	weakly similar to uniprot|P40164 Saccharomyces cerevisiae YNL201c
YALI0A17831g	NA	similar to uniprot|C5M7T4 Candida tropicalis predicted protein
YALI0A17853g	NA	Hypothetical protein conserved in the Yarrowia clade
YALI0A17875g	HFD4	uniprot|Q6CGN3 Yarrowia lipolytica YALI0A17875g HFD4 Fatty aldehyde dehydrogenase, putative
YALI0A17897g	NA	hypothetical protein conserved in the Yarrowia clade
YALI0A17919g	NA	similar to uniprot|P38288 Saccharomyces cerevisiae YBR162c (TOS1)
YALI0A17941g	NA	highly similar to uniprot|Q03195 Saccharomyces cerevisiae YDR091c RLI1 Essential iron-sulfur protein; required for ribosome biogenesis and translation initiation and termination
YALI0A17946g	NIDM	uniprot|B5RSK3 Yarrowia lipolytica YALI0A17946g NIDM Accessory subunit of protein NADH:ubiquinone oxidoreductase (Complex I)
YALI0A17955g	NA	similar to uniprot|M2SG14 Bipolaris sorokiniana hypothetical protein COCSADRAFT_39108
YALI0A17963g	NA	highly similar to uniprot|Q6CHJ4 Yarrowia lipolytica YALI0A08195g, pseudogene interrupted by the LINE retrotransposon Ylli
YALI0A17985g	SEC63	uniprot|Q6CGM8 Yarrowia lipolytica YALI0A17985g SEC63 ER protein-translocation complex subunit, putative
YALI0A18007g	NA	similar to uniprot|Q99257 Saccharomyces cerevisiae YPL169c MEX67 factor for nuclear mRNA export
YALI0A18029g	NA	hypothetical protein conserved in the Yarrowia clade
YALI0A18040g	NA	no similarity
YALI0A18062g	NA	similar to uniprot|P54781 Saccharomyces cerevisiae YMR015c ERG5 C-22 sterol desaturase
YALI0A18139g	NA	hypothetical protein conserved in the Yarrowia clade
YALI0A18161g	NA	weakly similar to uniprot|P38151 Saccharomyces cerevisiae YBR233w PAB1-binding protein 2
YALI0A18183g	NA	similar to uniprot|P19807 Saccharomyces cerevisiae YGL077c HNM1 choline permease
YALI0A18205g	NA	similar to uniprot|P32905 Saccharomyces cerevisiae YGR214W (ohnolog of YLR048W) NAB1A 40S ribosomal protein p40 homolog A
YALI0A18227g	NA	similar to uniprot|P40013 Saccharomyces cerevisiae YER016w BIM1 binding to microtubules
YALI0A18249g	NA	some similarities with uniprot|A3GFL7 Scheffersomyces stipitis C2H2 Zinc finger domain- containing protein
YALI0A18271g	NA	weakly similar to uniprot|V4NRQ1 Eutrema salsugineum hypothetical protein EUTSA_v10020138mg
YALI0A18293g	NA	weakly similar to uniprot|Q02825 Saccharomyces cerevisiae YPL083c SEN54 tRNA splicing endonuclease alpha subunit
YALI0A18315g	NA	hypothetical protein conserved in the Yarrowia clade
YALI0A18337g	NA	similar to uniprot|Q12354 Saccharomyces cerevisiae YLR118c similarity to several esterases
YALI0A18359g	NA	similar to uniprot|Q7SC90 Neurospora crassa NCU08511.1 hypothetical protein
YALI0A18381g	NA	weakly similar to uniprot|P48059 Homo sapiens PINCH protein (Particularly interesting new Cys-His protein)
YALI0A18403g	NA	hypothetical protein conserved in the Yarrowia clade
YALI0A18425g	NA	similar to uniprot|Q881B2 Pseudomonas syringae Xenobiotic compound monooxygenase (DszA family)
YALI0A18469g	HOY1	uniprot|Q99160 Yarrowia lipolytica YALI0A18469g HOY1 Homeobox protein
YALI0A18524g	NA	hypothetical protein conserved in the Yarrowia clade
YALI0A18546g	NA	hypothetical protein conserved in the Yarrowia clade
YALI0A18568g	NA	weakly similar to uniprot|Q02770 Saccharomyces cerevisiae YPL064c CWC27 putative peptidyl-prolyl cis- trans isomerase
YALI0A18590g	NA	similar to uniprot|Q7S3A6 Neurospora crassa dsk1 probable dis1-suppressing protein kinase
YALI0A18612g	NA	similar to uniprot|P32496 Saccharomyces cerevisiae YFR052w NIN1 26S proteasome regulatory subunit
YALI0A18634g	NA	hypothetical protein conserved in the Yarrowia clade
YALI0A18656g	NA	similar to uniprot|C4Y800 Clavispora lusitaniae CLUG_04328 hypothetical protein
YALI0A18678g	NA	weakly similar to uniprot|B9WFP3 Candida dubliniensis unnamed protein product
YALI0A18700g	NA	some similarities with uniprot|P53258 Saccharomyces cerevisiae YGR100W MDR1 Cytoplasmic GTPase-activating protein for Ypt/Rab transport GTPases Ypt6p, Ypt31p and Sec4p
YALI0A18722g	VPS28	uniprot|Q8WZL1 Yarrowia lipolytica YALI0A18722g VPS28 Component of the ESCRT-I complex
YALI0A18744g	NA	weakly similar to uniprot|Q03897 Saccharomyces cerevisiae YDR128w
YALI0A18766g	NA	weakly similar to uniprot|P48582 Saccharomyces cerevisiae YPL084w BRO1 required for normal response to nutrient limitation
YALI0A18788g	NA	weakly similar to uniprot|O59668 Schizosaccharomyces pombe Hypothetical zf-C3HC4 zinc finger protein
YALI0A18810g	NA	similar to uniprot|P00729 Saccharomyces cerevisiae YMR297w PRC1 carboxypeptidase y, serine-type protease
YALI0A18832g	NA	similar to uniprot|Q9URL7 Candida albicans caPTR2 Peptide transport protein
YALI0A18898g	NA	similar to uniprot|W3X4I3 Pestalotiopsis fici Protein ssh-4
YALI0A18920g	NA	similar to uniprot|P38776 Saccharomyces cerevisiae YHR048w related to multidrug resistance proteins
YALI0A18942g	NA	some similarities with uniprot|P32342 Saccharomyces cerevisiae YKL122c SRP21 signal recognition particle subunit
YALI0A18964g	NA	hypothetical protein conserved in the Yarrowia clade
YALI0A18986g	NA	weakly similar to uniprot|P32857 Saccharomyces cerevisiae YKL039W (ohnolog of YHL017W) PTM1 member of the major facilitator superfamily
YALI0A19008g	NA	similar to uniprot|Q9C2Y9 Emericella nidulans DigA vacuolar sorting protein
YALI0A19030g	NA	similar to uniprot|P43321 Saccharomyces cerevisiae YLR147c SMD3 spliceosomal snRNA-associated Sm core protein required for pre-mRNA splicing
YALI0A19052g	NA	weakly similar to uniprot|P89102 Saccharomyces cerevisiae YDR166c SEC5 required for exocytosis
YALI0A19074g	NA	similar to uniprot|O93808 Saccharomyces cerevisiae YPR184W GDB1 Glycogen debranching enzyme containing glucanotranferase and alpha-1,6-amyloglucosidase activities, required for glycogen degradation
YALI0A19096g	HTD2	uniprot|Q6CGI2 Yarrowia lipolytica YALI0A19096g HTD2 Hydroxyacyl-thioester dehydratase, putative
YALI0A19118g	NA	hypothetical protein conserved in the Yarrowia clade
YALI0A19140g	NA	similar to uniprot|Q07897 Saccharomyces cerevisiae YLR003c
YALI0A19162g	NA	weakly similar to uniprot|D5G8P1 Tuber melanosporum hypothetical protein
YALI0A19184g	NA	weakly similar to uniprot|G8Y2U5 Millerozyma farinosa Piso0_005756
YALI0A19206g	NA	similar to uniprot|P32264 Saccharomyces cerevisiae YDR300C (ohnolog of YHR033W) PRO1 glutamate 5-kinase
YALI0A19228g	NA	similar to uniprot|Q9P7F3 Schizosaccharomyces pombe Ammonium transporter
YALI0A19250g	NA	weakly similar to uniprot|Q6BR01 Debaryomyces hansenii DEHA2E00924p
YALI0A19272g	NA	some similarities with uniprot|H8X117 Candida orthopsilosis hypothetical protein CORT_0B03480
YALI0A19360g	NA	hypothetical protein conserved in the Yarrowia clade
YALI0A19404g	NA	similar to uniprot|Q00416 Saccharomyces cerevisiae YLR430w SEN1 positive effector of tRNA-splicing endonuclease
YALI0A19426g	NA	similar to uniprot|P34227 Saccharomyces cerevisiae YBL064C PRX1 Mitochondrial peroxiredoxin with thioredoxin peroxidase activity
YALI0A19448g	NA	weakly similar to uniprot|P38067 Saccharomyces cerevisiae YBR006w UGA2 succinate semialdehyde dehydrogenase
YALI0A19470g	NA	similar to uniprot|Q06440 Saccharomyces cerevisiae YLR429w CRN1 a coronin, that promotes actin polymerization and crosslinking to microtubules
YALI0A19492g	NA	similar to uniprot|Q7SGF7 Neurospora crassa NCU00965.1 predicted protein
YALI0A19514g	NA	similar to uniprot|Q06436 Saccharomyces cerevisiae YLR427w
YALI0A19536g	NA	weakly similar to uniprot|Q873D6 Neurospora crassa B17B1.060
YALI0A19558g	NA	similar to uniprot|P32837 Saccharomyces cerevisiae YDL210W UGA4 Permease that serves as a gamma-aminobutyrate (GABA) transport protein involved in the utilization of GABA as a nitrogen source
YALI0A19580g	NA	weakly similar to uniprot|P39109 Saccharomyces cerevisiae YDR135c YCF1 glutathione S-conjugate transporter (vacuolar)
YALI0A19602g	NA	similar to uniprot|Q38935 Arabidopsis thaliana FK506-binding protein 2-1 precursor (Peptidyl-prolyl cis- transisomerase) (PPiase) (Rotamase) (15 kDa FKBP)(FKBP-15- 1)
YALI0A19624g	NA	weakly similar to uniprot|P25576 Saccharomyces cerevisiae YCL047c Hypothetical 29.7 kDa protein in APA1/DTP-PDI1 intergenic region
YALI0A19646g	NA	weakly similar to uniprot|O14064 Schizosaccharomyces pombe Bir1 protein (Chromosome segregation protein cut17)
YALI0A19668g	NA	weakly similar to uniprot|Q12221 Saccharomyces cerevisiae YPR042C (ohnolog of YJR091C) PUF2 similarity to JSN1P
YALI0A19690g	NA	hypothetical protein conserved in the Yarrowia clade
YALI0A19712g	NA	similar to uniprot|P10505 Schizosaccharomyces pombe Nuclear scaffold-like protein p76
YALI0A19734g	NA	hypothetical protein conserved in the Yarrowia clade
YALI0A19756g	NA	weakly similar to uniprot|P40070 Saccharomyces cerevisiae YER112w USS1 Sm-like (Lsm) protein
YALI0A19778g	NA	weakly similar to uniprot|P39678 Saccharomyces cerevisiae YDL056w MBP1 transcription factor, subunit of the MBF factor
YALI0A19800g	NA	weakly similar to uniprot|C5MDD2 Candida tropicalis conserved hypothetical protein
YALI0A19822g	NA	weakly similar to uniprot|Q9HEF4 Neurospora crassa Conserved hypothetical protein
YALI0A19844g	NA	weakly similar to uniprot|Q01371 Neurospora crassa White collar 1 protein (WC1)
YALI0A19866g	NA	hypothetical protein conserved in the Yarrowia clade
YALI0A19888g	NA	similar to uniprot|A5DBK5 Meyerozyma guilliermondii hypothetical protein PGUG_00660
YALI0A19910g	NA	similar to uniprot|P47137 Saccharomyces cerevisiae YJR096W Putative xylose and arabinose reductase
YALI0A19932g	NA	hypothetical protein conserved in the Yarrowia clade
YALI0A19954g	NA	similar to uniprot|P32461 Saccharomyces cerevisiae YKL191w DPH2 diphtheria toxin resistance protein
YALI0A19976g	NA	similar to uniprot|P25296 Saccharomyces cerevisiae YKL190w CNB1 calcineurin B regulatory subunit
YALI0A19998g	NA	highly similar to uniprot|Q6CH17 Yarrowia lipolytica YALI0A13695g
YALI0A20020g	NA	highly similar to uniprot|Q6CH18 Yarrowia lipolytica YALI0A13673g, contains a hydrophobic binding Zinc finger ZZ type, pseudogene
YALI0A20064g	NA	hypothetical protein conserved in the Yarrowia clade
YALI0A20086g	NA	weakly similar to uniprot|P38796 Saccharomyces cerevisiae YHR075c PPE1 ribosomal protein of the small subunit, mitochondrial
YALI0A20108g	NA	highly similar to uniprot|P38795 Saccharomyces cerevisiae YHR074w QNS1 Putative glutamine-dependent NAD(+) synthetase
YALI0A20130g	ALK12	uniprot|Q6CGD9 Yarrowia lipolytica YALI0A20130g ALK12 n-alkane- inducible cytochrome P453
YALI0A20152g	NA	highly similar to uniprot|P32324 Saccharomyces cerevisiae YOR133W (ohnolog of YDR385W) EFT1 translation elongation factor eEF2
YALI0A20174g	NA	hypothetical protein conserved in the Yarrowia clade
YALI0A20207g	ISO3	uniprot|Q6CGD5 Yarrowia lipolytica YALI0A20207g ISO3 Enoyl-CoA hydratase/isomerase family protein, putative
YALI0A20273g	NA	weakly similar to uniprot|P38993 Saccharomyces cerevisiae YMR058w FET3 cell surface ferroxidase (high affinity )
YALI0A20295g	NA	weakly similar to uniprot|P53314 Saccharomyces cerevisiae YGR247w CPD1 Cyclic nucleotide PhosphoDiesterase
YALI0A20328g	NA	similar to uniprot|P20448 Saccharomyces cerevisiae YJL033w HCA4 can suppress the U14 snoRNA rRNA processing function
YALI0A20350g	LIP2	uniprot|Q9P8F7 Yarrowia lipolytica YALI0A20350g LIP2 Triacylglycerol lipase precursor
YALI0A20372g	NA	weakly similar to uniprot|P53119 Saccharomyces cerevisiae YGL141w HUL ubiquitin-protein ligase
YALI0A20394g	NA	weakly similar to uniprot|Q12091 Saccharomyces cerevisiae YPL170W DAP1 Heme-binding protein involved in regulation of cytochrome P450 protein Erg11p
YALI0A20416g	NA	weakly similar to uniprot|Q08919 Saccharomyces cerevisiae YPL176C (ohnolog of YOR256C) SSP134 related to transferrin receptor protein
YALI0A20438g	NA	similar to uniprot|P36091 Saccharomyces cerevisiae YKL046C DCW1 Putative mannosidase, GPI-anchored membrane protein required for cell wall biosynthesis in bud formation
YALI0A20460g	NA	hypothetical protein conserved in the Yarrowia clade
YALI0A20482g	NA	similar to uniprot|P32363 Saccharomyces cerevisiae YPL175w SPT14 N-acetylglucosaminyltransferase
YALI0A20504g	NA	weakly similar to uniprot|Q8WZS2 Neurospora crassa Dynactin (150 kDa dynein-associated polypeptide) ro-3
YALI0A20518g	NA	similar to uniprot|P06704 Saccharomyces cerevisiae YOR257w CDC31 spindle pole body component, centrin
YALI0A20526g	NA	some similarities with uniprot|P36534 Saccharomyces cerevisiae YPL173W MRPL40 Mitochondrial ribosomal protein of the large subunit
YALI0A20548g	NA	weakly similar to uniprot|F0Z947 Dictyostelium purpureum hypothetical protein DICPUDRAFT_74920
YALI0A20570g	NA	similar to uniprot|Q08913 Saccharomyces cerevisiae YOR390w
YALI0A20592g	NA	weakly similar to uniprot|W9WR91 Cladophialophora yegresii hypothetical protein A1O7_05002
YALI0A20614g	NA	similar to uniprot|Q06506 Saccharomyces cerevisiae YPR137W RRP9 Protein involved in pre-rRNA processing, associated with U3 snRNP
YALI0A20636g	NA	some similarities with uniprot|Q01454 Saccharomyces cerevisiae YPR135w POB1 DNA-directed DNA polymerase alpha- binding protein
YALI0A20658g	NA	hypothetical protein conserved in the Yarrowia clade
YALI0A20680g	NUPM	uniprot|Q6CGB4 Yarrowia lipolytica YALI0A20680g NUPM Accessory subunit of protein NADH:ubiquinone oxidoreductase (Complex I)
YALI0A20702g	NA	similar to uniprot|P48837 Saccharomyces cerevisiae YGR119c NUP57 nuclear pore protein
YALI0A20713g	NA	similar to uniprot|P80967 Saccharomyces cerevisiae YPR133W-A TOM5 Small mitochondrial outer membrane protein crucial to a binding relay for the import of proteins into mitochondria
YALI0A20724g	NA	similar to uniprot|Q06505 Saccharomyces cerevisiae YPR133c
YALI0A20746g	NA	highly similar to uniprot|P0CX30 Saccharomyces cerevisiae YPR132W RPS23B (ohnolog of YGR118W) Ribosomal protein 28 (rp28) of the small (40S) ribosomal subunit, required for translational accuracy
YALI0A20768g	NA	similar to uniprot|P36048 Saccharomyces cerevisiae YKL173w GIN10 U5 snRNP-specific protein
YALI0A20790g	NA	hypothetical protein conserved in the Yarrowia clade
YALI0A20812g	NA	hypothetical protein conserved in the Yarrowia clade
YALI0A20834g	NA	weakly similar to uniprot|Q02959 Saccharomyces cerevisiae YPL116W HOS3 Trichostatin A-insensitive homodimeric histone deacetylase (HDAC) with specificity in vitro for histones H3, H4, H2A, and H2B
YALI0A20867g	NA	similar to uniprot|Q12159 Saccharomyces cerevisiae YDR381w YRA1 RNA annealing protein
YALI0A20900g	NA	weakly similar to uniprot|O94674 Schizosaccharomyces pombe Hypothetical protein
YALI0A20922g	NA	similar to uniprot|Q7S4Z3 Neurospora crassa NCU06057 Mannosyltransferase involved in glycosylphosphatidylinositol-anchor biosynthesis
YALI0A20944g	NA	similar to uniprot|Q8WZW4 Neurospora crassa Related to peroxisomal membrane protein PMP47B
YALI0A20966g	NA	weakly similar to uniprot|C4JML6 Uncinocarpus reesii predicted protein
YALI0A20988g	YMC2	uniprot|Q6CGA0 Yarrowia lipolytica YALI0A20988g YMC2 Mitochondrial organic acid transmembrane transporter, putative
YALI0A21010g	NA	similar to uniprot|B2WDK4 Pyrenophora tritici- repentis PTRG_08063 hypothetical protein
YALI0A21076g	RHF1	uniprot|B5U8Q6 Yarrowia lipolytica YALI0A21076g RHF1 Protein required for filamentation
YALI0A21076g	RHF1	uniprot|B5U8Q6 Yarrowia lipolytica YALI0A21076g RHF1 Protein required for filamentation
YALI0A21098g	NA	similar to uniprot|P47123 Saccharomyces cerevisiae YJR074w MOG1 GSP1-interacting protein
YALI0A21120g	NA	hypothetical protein conserved in the Yarrowia clade
YALI0A21131g	NA	weakly similar to uniprot|Q08912 Saccharomyces cerevisiae YOR389W Putative protein of unknown function
YALI0A21153g	NA	similar to uniprot|P53184 Saccharomyces cerevisiae YGL037c PNC1 Related to pyrazinamidase/nicotinamidase
YALI0A21175g	NA	hypothetical protein conserved in the Yarrowia clade
YALI0A21197g	NA	similar to uniprot|P48234 Saccharomyces cerevisiae YGR145w
YALI0A21241g	NA	some similarities with uniprot|A3LR23 Scheffersomyces stipitis SWI5-like zinc finger protein
YALI0A21263g	NA	similar to uniprot|P54783 Saccharomyces cerevisiae YML086c ALO D-arabinono-1,4-lactone oxidase
YALI0A21285g	NA	weakly similar to uniprot|C4QZY0 Komagataella pastoris hypothetical protein
YALI0A21307g	NA	similar to uniprot|P25297 Saccharomyces cerevisiae YML123c PHO84 high-affinity inorganic phosphate/H+ symporter
YALI0A21373g	NA	hypothetical protein conserved in the Yarrowia clade
YALI0A21395g	NA	hypothetical protein conserved in the Yarrowia clade
YALI0A21417g	CNT2	uniprot|Q6CG81 Yarrowia lipolytica YALI0A21417g CNT2 Hydroxytrimethyllysine aldolase, the second enzyme in the carnitine biosynthesis pathway, putative
YALI0A21439g	NA	similar to uniprot|Q7S5S1 Neurospora crassa NCU09800 putative dioxygenase
YALI0A21461g	NA	similar to uniprot|P36114 Saccharomyces cerevisiae YKR018C (ohnolog of YJL082W) Conserved protein of unknown function
YALI0B00110g	NA	some similarities with uniprot|P40072 Saccharomyces cerevisiae YER116c subunit of the HEX3P-SLX8P complex, required for cell growth in the absence of SGS1 or TOP3
YALI0B00132g	NA	weakly similar to uniprot|P22929 Saccharomycopsis fibuligera Acid protease precursor
YALI0B00154g	NA	hypothetical protein conserved in the Yarrowia clade
YALI0B00198g	NA	similar to uniprot|Q02932 Saccharomyces cerevisiae YPL125w KAP120 nuclear transport factor, member of karyopherin-beta family
YALI0B00220g	NA	similar to uniprot|P39683 Saccharomyces cerevisiae YOR209C NPT1 Nicotinate phosphoribosyltransferase, acts in the salvage pathway of NAD+ biosynthesis
YALI0B00264g	NA	similar to uniprot|P32860 Saccharomyces cerevisiae YKL040c NFU1 iron homeostasis
YALI0B00286g	NA	weakly similar to uniprot|P40085 Saccharomyces cerevisiae YER140w
YALI0B00308g	NA	weakly similar to uniprot|P40084 Saccharomyces cerevisiae YER139C (ohnolog of YDR066C) RTR1 CTD phosphatase
YALI0B00374g	NA	weakly similar to uniprot|P22929 Saccharomycopsis fibuligera Acid protease precursor
YALI0B00396g	NA	similar to uniprot|Q96WT5 Aspergillus oryzae Maltose permease
YALI0B00440g	NA	no similarity
YALI0B00462g	NA	similar to uniprot|Q9UHK6 Homo sapiens Alpha- methylacyl-CoA racemase (2-methylacyl-CoA racemase)
YALI0B00528g	NA	similar to uniprot|P33339 Saccharomyces cerevisiae YGR047C TFC4 One of six subunits of the RNA polymerase III transcription initiation factor complex (TFIIIC)
YALI0B00550g	NA	weakly similar to uniprot|B2W8G2 Pyrenophora tritici-repentis PTRG_06270 conserved hypothetical protein
YALI0B00572g	NA	similar to uniprot|P53128 Saccharomyces cerevisiae YGL125W MET13 Major isozyme of methylenetetrahydrofolate reductase, catalyzes the reduction of 5,10- methylenetetrahydrofolate to 5-methyltetrahydrofolate in the methionine biosynthesis pathway
YALI0B00594g	NA	some similarities with uniprot|P47029 Saccharomyces cerevisiae YJL084C ALY2 (ohnolog of YKR021W) Protein proposed to regulate the endocytosis of plasma membrane proteins
YALI0B00605t	Ylli_pol	some similarities with uniprot|Q8NIP3 Yarrowia lipolytica Reverse transcriptase, pseudogene
YALI0B00616g	NA	similar to uniprot|P31209 Schizosaccharomyces pombe Polyadenylate-binding protein (Poly(A)-binding protein) (PABP)
YALI0B00638g	NA	similar to uniprot|Q9USH6 Schizosaccharomyces pombe Hypothetical 24.6 kDa protein
YALI0B00660g	NA	weakly similar to uniprot|Q12151 Saccharomyces cerevisiae YDR213W (ohnolog of YLR228C) UPC2 regulatory protein involved in control of sterol uptake
YALI0B00682g	NA	no similarity
YALI0B00704g	NA	highly similar to uniprot|P07170 Saccharomyces cerevisiae YDR226W ADK1 Adenylate kinase, required for purine metabolism
YALI0B00726g	NA	highly similar to uniprot|P38791 Saccharomyces cerevisiae YHR068w DYS1 Deoxyhypusine synthase
YALI0B00748g	NA	hypothetical protein conserved in the Yarrowia clade
YALI0B00770g	NA	weakly similar to uniprot|Q3E756 Saccharomyces cerevisiae YBL029C-A predicted protein
YALI0B00792g	N7BM	uniprot|Q6CG53 Yarrowia lipolytica YALI0B00792g N7BM Accessory subunit of protein NADH:ubiquinone oxidoreductase (Complex I)
YALI0B00814g	NA	weakly similar to uniprot|D4ARS6 Arthroderma benhamiae hypothetical protein ARB_06940
YALI0B00836g	NA	highly similar to uniprot|Q12265 Saccharomyces cerevisiae YOL061w PRS5 ribose-phosphate pyrophosphokinases
YALI0B00858g	NA	weakly similar to uniprot|Q03973 Saccharomyces cerevisiae YDR174w HMO1 Non-histone protein
YALI0B00880g	NA	similar to uniprot|P22211 Saccharomyces cerevisiae YNL183C (ohnolog of YDL214C) NPR1 ser/thr protein kinase
YALI0B00902g	NA	similar to uniprot|Q00664 Emericella nidulans nudF Nuclear migration protein
YALI0B00924g	NA	hypothetical protein conserved in the Yarrowia clade
YALI0B00946g	NA	highly similar to uniprot|Q12499 Saccharomyces cerevisiae YOR310C NOP58 Protein involved in pre-rRNA processing, 18S rRNA synthesis, and snoRNA synthesis
YALI0B00968g	NA	similar to uniprot|O13701 Schizosaccharomyces pombe Transcription initiation factor TFIID 55 kDa subunit (TAFII-55)
YALI0B00990g	NA	highly similar to uniprot|Q02892 Saccharomyces cerevisiae YPL093W NOG1 Putative GTPase that associates with free 60S ribosomal subunits in the nucleolus and is required for 60S ribosomal subunit biogenesis
YALI0B01012g	NA	hypothetical protein conserved in the Yarrowia clade
YALI0B01034g	NA	highly similar to uniprot|P56286 Schizosaccharomyces pombe Eukaryotic translation initiation factor 2 alpha subunit (eIF-2- alpha)
YALI0B01056g	NA	weakly similar to uniprot|Q06839 Saccharomyces cerevisiae YPR097w
YALI0B01078g	NA	similar to uniprot|P25635 Saccharomyces cerevisiae YCR057C PWP2 Conserved 90S pre-ribosomal component essential for proper endonucleolytic cleavage of the 35 S rRNA precursor at A0, A1, and A2 sites
YALI0B01100g	NA	no similarity
YALI0B01144g	NA	weakly similar to uniprot|Q05863 Saccharomyces cerevisiae YLR281c related to polypeptide chain release factors
YALI0B01166g	NA	weakly similar to uniprot|P38308 Saccharomyces cerevisiae YBR203w
YALI0B01188g	NA	hypothetical protein conserved in the Yarrowia clade
YALI0B01210g	NA	hypothetical protein conserved in the Yarrowia clade
YALI0B01224g	NA	similar to uniprot|P23615 Saccharomyces cerevisiae YGR116w SPT6 transcription elongation protein singleton
YALI0B01254g	NA	similar to refseq|WP_016733035.1 Rhizobium phaseoli hypothetical protein
YALI0B01276g	NA	weakly similar to uniprot|P53294 Saccharomyces cerevisiae YGR169c similarity to RIB2P
YALI0B01298g	HFD3	uniprot|Q6CG32 Yarrowia lipolytica YALI0B01298g HFD3 Fatty aldehyde dehydrogenase, putative
YALI0B01320g	NA	some similarities with uniprot|C4R7I5 Komagataella pastoris PAS_chr4_0317 hypothetical protein
YALI0B01342g	NA	similar to uniprot|P49374 Kluyveromyces lactis High- affinity glucose transporter
YALI0B01364g	LEU1	uniprot|Q6CG29 Yarrowia lipolytica YALI0B01364g LEU1 3-isopropylmalate dehydratase
YALI0B01386g	NA	similar to uniprot|P32795 Saccharomyces cerevisiae YPR024W YME1 Catalytic subunit of the mitochondrial inner membrane i-AAA protease complex
YALI0B01408g	NA	similar to uniprot|P30574 Candida albicans Carboxypeptidase Y precursor (Carboxypeptidase YSCY)
YALI0B01430g	NA	hypothetical protein conserved in the Yarrowia clade
YALI0B01452g	NA	weakly similar to uniprot|P50874, Saccharomyces cerevisiae YNL261W ORC5 Origin recognition complex subunit 5
YALI0B01474g	NA	similar to uniprot|P28519 Saccharomyces cerevisiae YMR201c RAD14 nucleotide excision repair protein
YALI0B01540g	NA	similar to uniprot|P22289 Saccharomyces cerevisiae YGR183c QCR9 ubiquinol--cytochrome-c reductase subunit 9
YALI0B01562g	NA	weakly similar to uniprot|K4B221 Solanum lycopersicum PREDICTED: partner of Y14 and mago-like
YALI0B01584g	NA	some similarities with uniprot|Q9HE07 Schizosaccharomyces pombe conserved hypothetical protein
YALI0B01606g	NA	weakly similar to uniprot|Q04629 Saccharomyces cerevisiae YDR126w
YALI0B01628g	NA	similar to uniprot|P53258 Saccharomyces cerevisiae YGR100w MIC1 MAC1P interacting protein
YALI0B01650g	NA	some similarities with uniprot|Q12305 Saccharomyces cerevisiae YOR285W RDL1 Thiosulfate sulfurtransferase
YALI0B01672g	NA	similar to uniprot|P26725 Saccharomyces cerevisiae YJL139C (ohnolog of YKR061W) YUR1 mannosyltransferase
YALI0B01694g	NA	similar to uniprot|Q06567 Saccharomyces cerevisiae YLR253W Conserved protein of unknown function
YALI0B01716g	NA	similar to uniprot|Q848P2 uncultured bacterium Putative acetyltransferase
YALI0B01738g	NA	weakly similar to uniprot|Q04947 Saccharomyces cerevisiae YDR233c RTN1 (ohnolog of YDL204W) ER membrane protein that interacts with exocyst subunit Sec6p and with Yip3p
YALI0B01760g	NA	similar to uniprot|P46672 Saccharomyces cerevisiae YGL105w G4P1 protein with specific affinity for G4 quadruplex nucleic acids
YALI0B01771g	NA	similar to uniprot|Q08108 Saccharomyces cerevisiae YOL011W (ohnolog of YMR008C) PLB3_YEAST Lysophospholipase 3 precursor
YALI0B01782g	NA	similar to uniprot|Q96VT2 Aspergillus niger prolyl aminopeptidase A
YALI0B01804g	NA	weakly similar to uniprot|P47153 Saccharomyces cerevisiae YJR116W Putative protein of unknown function
YALI0B01826g	NA	weakly similar to uniprot|Q03778 Saccharomyces cerevisiae YDR236C FMN1 Riboflavin kinase, phosphorylates riboflavin to form riboflavin monophosphate (FMN), which is a necessary cofactor for many enzymes
YALI0B01848g	ALK6	uniprot|O74132 Yarrowia lipolytica YALI0B01848g ALK6 n-alkane- inducible cytochrome P458
YALI0B01870g	NA	weakly similar to uniprot|Q12315 Saccharomyces cerevisiae YDL207w RNA export factor GLE1
YALI0B01892g	NA	similar to uniprot|P36519 Saccharomyces cerevisiae YDR237W MRPL7 Mitochondrial ribosomal protein of the large subunit
YALI0B01914g	NA	similar to uniprot|P39709 Saccharomyces cerevisiae YAL067C SEO1 Putative permease, member of the allantoate transporter subfamily of the major facilitator superfamily
YALI0B01980g	NA	some similarities with uniprot|P87250 Kluyveromyces lactis mitochondrial replication protein MTF1
YALI0B02002g	NA	hypothetical protein conserved in the Yarrowia clade
YALI0B02024g	NA	similar to uniprot|Q9UST8 Schizosaccharomyces pombe ribonuclease H
YALI0B02046g	NA	similar to uniprot|O74517 Schizosaccharomyces pombe Hypothetical protein
YALI0B02068g	NA	similar to uniprot|P38304 Saccharomyces cerevisiae YBR193C MED8 Subunit of the RNA polymerase II mediator complex
YALI0B02090g	NA	similar to uniprot|Q06593 Saccharomyces cerevisiae YPR194c OPT2 Oligopeptide transporter
YALI0B02112g	NA	hypothetical protein conserved in the Yarrowia clade
YALI0B02134t	Ylli	some similarities with uniprot|Q8NIP3 Yarrowia lipolytica Reverse transcriptase, pseudogene
YALI0B02156g	NA	hypothetical protein conserved in the Yarrowia clade
YALI0B02178g	AAT2	uniprot|Q6CFZ7 Yarrowia lipolytica YALI0B02178g AAT2 Aspartate aminotransferase
YALI0B02200g	NA	hypothetical protein conserved in the Yarrowia clade
YALI0B02222g	NA	similar to uniprot|Q12184 Saccharomyces cerevisiae YPL252c Adrenodoxin homolog, mitochondrial precursor (Mitochondrial ferredoxin)
YALI0B02244g	NA	similar to uniprot|Q04338 Saccharomyces cerevisiae YMR197C VTI1 Protein involved in cis-Golgi membrane traffic
YALI0B02266g	NA	some similarities with uniprot|Q8WZS4 Neurospora crassa hypothetical 138.9 kDa protein
YALI0B02310g	NA	hypothetical protein conserved in the Yarrowia clade
YALI0B02332g	NA	similar to uniprot|Q9P6E3 Neurospora crassa conserved hypothetical protein
YALI0B02343g	NA	hypothetical protein conserved in the Yarrowia clade
YALI0B02376g	NA	similar to uniprot|P39104 Saccharomyces cerevisiae YNL267w PIK1 phosphatidylinositol 4-kinase
YALI0B02398g	NA	similar to uniprot|Q06593 Saccharomyces cerevisiae YPR194c OPT2 Oligopeptide transporter
YALI0B02409g	NA	hypothetical protein conserved in the Yarrowia clade
YALI0B02420g	NA	weakly similar to uniprot|P36156 Saccharomyces cerevisiae YKR076w ECM4 involved in cell wall biogenesis and architecture
YALI0B02442g	NA	some similarities with uniprot|P08965 Schizosaccharomyces pombe Meiosis protein mei2
YALI0B02464g	NA	hypothetical protein conserved in the Yarrowia clade
YALI0B02544g	ABC3	uniprot|Q6CFY4 Yarrowia lipolytica YALI0B02544g ABC3 Plasma membrane ATP-binding cassette (ABC) transporter
YALI0B02552g	NA	weakly similar to uniprot|D5GLE0 Tuber melanosporum hypothetical protein
YALI0B02574g	NA	similar to uniprot|P39925 Saccharomyces cerevisiae YER017C AFG3 Component, with Yta12p, of the mitochondrial inner membrane m-AAA protease that mediates degradation of misfolded or unassembled proteins and is also required for correct assembly of mitochondrial enzyme complexes
YALI0B02596g	NA	hypothetical protein conserved in the Yarrowia clade
YALI0B02662g	NA	hypothetical protein conserved in the Yarrowia clade
YALI0B02684g	NA	similar to uniprot|Q9UVL6 Candida albicans Copper resistance-associated P-type ATPase
YALI0B02706g	NA	similar to uniprot|P14907 Saccharomyces cerevisiae YJL041W NSP1 Essential component of the nuclear pore complex, which mediates nuclear import and export
YALI0B02728g	GPM1	uniprot|Q6CFX7 Yarrowia lipolytica YALI0B02728g GPM1 Tetrameric phosphoglycerate mutase
YALI0B02750g	NA	similar to uniprot|P47054 Saccharomyces cerevisiae YJL039c NUP192 nucleoporin localize at the inner site of the nuclear membrane
YALI0B02772g	NA	similar to uniprot|P40454 Saccharomyces cerevisiae YIL153W RRD1 Peptidyl-prolyl cis/trans-isomerase, activator of the phosphotyrosyl phosphatase activity of PP2A
YALI0B02794g	NA	similar to uniprot|P25381 Saccharomyces cerevisiae YCR045C Probable subtilisin-family protease with a role in formation of the dityrosine layer of spore walls
YALI0B02816g	NA	similar to uniprot|Q00772 Saccharomyces cerevisiae YHR030C SLT2 (ohnolog of YKL161C) Serine/threonine MAP kinase involved in regulating the maintenance of cell wall integrity and progression through the cell cycle
YALI0B02838g	NA	similar to uniprot|Q96VT7 Aspergillus niger Dipeptidyl aminopeptidase type IV
YALI0B02852g	NA	similar to uniprot|P47096 Saccharomyces cerevisiae YJR025C 3-hydroxyanthranilate 3,4-dioxygenase
YALI0B02860g	NA	similar to uniprot|P38764 Saccharomyces cerevisiae YHR027C RPN1 Non-ATPase base subunit of the 19S regulatory particle of the 26S proteasome
YALI0B02882g	NA	weakly similar to uniprot|Q9C2A6 Neurospora crassa Hypothetical 72.8 kDa protein
YALI0B02904g	NA	similar to uniprot|Q04301 Saccharomyces cerevisiae YMR088c related to multidrug resistance proteins
YALI0B02948g	GPD1	uniprot|Q9UVF4 Yarrowia lipolytica YALI0B02948g GPD1 Glycerol-3- phosphate dehydrogenase [NAD ]
YALI0B02970g	NA	weakly similar to uniprot|P53251 Saccharomyces cerevisiae YGR081c
YALI0B02992g	NA	similar to uniprot|P36147 Saccharomyces cerevisiae YKR065c Hypothetical 22.0 kDa protein
YALI0B03014g	NA	similar to uniprot|Q9UUK1 Schizosaccharomyces pombe Conserved hypothetical protein
YALI0B03036g	NA	weakly similar to uniprot|O59733 Schizosaccharomyces pombe Hypothetical 28.0 kDa protein
YALI0B03058g	NA	hypothetical protein conserved in the Yarrowia clade
YALI0B03080g	NA	weakly similar to uniprot|P53889 Saccharomyces cerevisiae YNL168C FMP41 Uncharacterized mitochondrial hydrolase
YALI0B03102g	NA	hypothetical protein conserved in the Yarrowia clade
YALI0B03124g	NA	similar to uniprot|Q8NKC1 Schizosaccharomyces pombe Putative O-methyltransferase, possibly involved in homocysteine metabolism
YALI0B03146g	NA	weakly similar to uniprot|Q07807 Saccharomyces cerevisiae YLL013c transcript-specific regulator of mRNA degradation
YALI0B03168g	NA	weakly similar to uniprot|Q07807 Saccharomyces cerevisiae YLL013c transcript-specific regulator of mRNA degradation
YALI0B03190g	NA	similar to uniprot|Q873D6 Neurospora crassa B17B1.060 Related to a retinal short-chain dehydrogenase
YALI0B03212g	NA	similar to uniprot|C4YTS2 Candida albicans CaO19.6498 hypothetical protein
YALI0B03278g	NA	some similarities with uniprot|Q12035 Saccharomyces cerevisiae YLR051c
YALI0B03300g	NA	weakly similar to uniprot|Q06436 Saccharomyces cerevisiae YLR427w weak similarity to human transcription regulator Staf-5
YALI0B03322g	NA	weakly similar to uniprot|Q02516 Saccharomyces cerevisiae YOR358w HAP5 CCAAT-binding factor subunit
YALI0B03344g	DIC1	uniprot|Q6CFV5 Yarrowia lipolytica YALI0B03344g DIC1 Mitochondrial dicarboxylate carrier
YALI0B03366g	TFS1	uniprot|Q6CFV4 Yarrowia lipolytica YALI0B03366g TFS1 Carboxypeptidase Y inhibitor
YALI0B03388g	NA	weakly similar to uniprot|Q9UTR9 Schizosaccharomyces pombe WD-repeat protein
YALI0B03410g	NA	some similarities with uniprot|Q8IDX6 Plasmodium falciparum Reticulocyte binding protein 2
YALI0B03476g	NA	similar to uniprot|Q9Y7R3 Schizosaccharomyces pombe Condensin complex subunit 2 (p105)
YALI0B03498g	NA	weakly similar to uniprot|P41833 Saccharomyces cerevisiae YGL192w IME4 positive transcription factor for IME2
YALI0B03520g	NA	similar to uniprot|Q09760 Schizosaccharomyces pombe Cullin 3 homolog (Cul-3)
YALI0B03542g	NA	hypothetical protein conserved in the Yarrowia clade
YALI0B03564g	NA	similar to uniprot|P43070 Candida albicans Glucan 1,3-beta -glucosidase precursor (Exo-1, 3-beta- glucanase)
YALI0B03575g	NA	weakly similar to uniprot|P21734 Saccharomyces cerevisiae YDR177W UBC1 Ubiquitin-conjugating enzyme that mediates selective degradation of short-lived and abnormal proteins
YALI0B03630g	NA	highly similar to uniprot|Q9HEW8 Emericella nidulans Ribonucleotide reductase
YALI0B03652g	NA	similar to uniprot|Q03691 Saccharomyces cerevisiae YMR200w ROT2 mutant suppresses TOR2 mutation
YALI0B03718g	NA	weakly similar to uniprot|O60152 Schizosaccharomyces pombe N-end-recognizing protein (Ubiquitin-protein ligase E3 component)
YALI0B03762g	NA	weakly similar to uniprot|P53169 Saccharomyces cerevisiae YGL060W (ohnolog of YBR216C) YBP2 central kinetochore associated protein
YALI0B03784g	NA	similar to uniprot|Q9HEC4 Neurospora crassa Conserved hypothetical protein
YALI0B03850g	NA	hypothetical protein conserved in the Yarrowia clade
YALI0B03916g	NA	similar to uniprot|P40029 Saccharomyces cerevisiae YER042w MXR1 Peptide methionine sulfoxide reductase
YALI0B03938g	NA	hypothetical protein conserved in the Yarrowia clade
YALI0B03960g	NA	similar to uniprot|Q9Y7U7 Schizosaccharomyces pombe Putative transcription factor
YALI0B03982g	NA	highly similar to uniprot|P00830 Saccharomyces cerevisiae YJR121W ATP2 Beta subunit of the F1 sector of mitochondrial F1F0 ATP synthase, which is a large, evolutionarily conserved enzyme complex required for ATP synthesis
YALI0B04004g	NA	similar to uniprot|Q08777 Saccharomyces cerevisiae YOR306C MCH5 Plasma membrane riboflavin transporter
YALI0B04026g	NA	some similarities with uniprot|Q12255 Saccharomyces cerevisiae YLR093c NYV1 v-SNARE, vacuolar synaptobrevin
YALI0B04048g	NA	similar to uniprot|P53843 Saccharomyces cerevisiae YNL265C IST1 Putative translation initiation factor
YALI0B04070g	NA	weakly similar to uniprot|P40343 Saccharomyces cerevisiae YNR006w VPS27 vacuolar protein sorting- associated protein
YALI0B04092g	NA	similar to uniprot|Q03219 Saccharomyces cerevisiae YMR178W Conserved protein of unknown function
YALI0B04114g	NA	similar to uniprot|Q08971 Saccharomyces cerevisiae YPL225W Conserved protein of unknown function that may interact with ribosomes, based on co-purification experiments
YALI0B04136g	NA	similar to uniprot|P53743 Saccharomyces cerevisiae YNR054C ESF2 Essential nucleolar protein involved in pre- 18S rRNA processing
YALI0B04158g	NA	similar to uniprot|P38323 Saccharomyces cerevisiae YBR227C MCX1 Mitochondrial ATP-binding protein, possibly a mitochondrial chaperone with non-proteolytic function
YALI0B04180g	NA	similar to uniprot|P40825 Saccharomyces cerevisiae YOR335C ALA1 Cytoplasmic and mitochondrial alanyl-tRNA synthetase, required for protein synthesis
YALI0B04202g	NA	similar to uniprot|P33413 Saccharomyces cerevisiae YHL016c DUR3 urea transport protein
YALI0B04224g	NA	highly similar to uniprot|P0CX27 Saccharomyces cerevisiae YNL162W (ohnolog of YHR141C) RPL41A ribosomal protein L36a.e
YALI0B04246g	NA	highly similar to uniprot|Q00381 Saccharomyces cerevisiae YJR058c APS2 AP-2 complex subunit sigma2 subunit
YALI0B04268g	NA	similar to uniprot|P53894 Saccharomyces cerevisiae YNL161W CBK1 Serine/threonine protein kinase that regulates cell morphogenesis pathways
YALI0B04290g	NA	weakly similar to uniprot|P38148 Saccharomyces cerevisiae YBR276c PPS1 protein tyrosine phosphatase
YALI0B04312g	INO1	uniprot|Q6CFS3 Yarrowia lipolytica YALI0B04312g INO1 Myo-inositol-1-phosphate synthase
YALI0B04334g	NA	similar to uniprot|Q08972 Saccharomyces cerevisiae YPL226w NEW1 translation elongation factor eEF3-like
YALI0B04356g	NA	weakly similar to uniprot|P53210 Saccharomyces cerevisiae YGR017W Putative protein of unknown function
YALI0B04378g	NA	similar to uniprot|P38329 Saccharomyces cerevisiae YBR235W Putative ion transporter, similar to mammalian electroneutral Na(+)-(K+)-C1- cotransporter family
YALI0B04400g	NA	similar to uniprot|Q8J2P8 Gibberella moniliformis MPU1p polyketide synthase
YALI0B04422g	NA	similar to uniprot|P40533 Saccharomyces cerevisiae YIL039W TED1 Conserved phosphoesterase domain-containing protein that acts together with Emp24p/Erv25p in cargo exit from the ER
YALI0B04444g	NA	similar to uniprot|P38264 Saccharomyces cerevisiae YBR106W PHO88 Probable membrane protein, involved in phosphate transport
YALI0B04466g	NA	weakly similar to uniprot|Q12143 Saccharomyces cerevisiae YPL233W NSL1 Essential component of the MIND kinetochore complex which joins kinetochore subunits contacting DNA to those contacting microtubules
YALI0B04488g	NA	weakly similar to uniprot|Q12280 Saccharomyces cerevisiae YPL242c IQG1 involved in cytokinesis, has similarity to mammalian IQGAP proteins
YALI0B04510g	NA	weakly similar to uniprot|P33417 Saccharomyces cerevisiae YKL032C (ohnolog of YMR072W) IXR1 intrastrand crosslink recognition protein and transcription factor
YALI0B04532g	NA	similar to uniprot|Q9Y7N7 Schizosaccharomyces pombe Hypothetical protein
YALI0B04554g	NA	no similarity
YALI0B04598g	NA	some similarities with uniprot|Q12527 Saccharomyces cerevisiae YPR049c related to USO1P
YALI0B04620g	NA	weakly similar to uniprot|Q12513 Saccharomyces cerevisiae YDL110c
YALI0B04642g	NA	similar to uniprot|Q06593 Saccharomyces cerevisiae YPR194c OPT2 Oligopeptide transporter
YALI0B04708g	NA	weakly similar to uniprot|B9W7E7 Candida dubliniensis conserved hypothetical protein
YALI0B04752g	NA	similar to uniprot|Q9UU90 Schizosaccharomyces pombe Putative pre-tRNA/pre-rRNA processing protein
YALI0B04774g	NA	weakly similar to uniprot|Q8R0W9 Mus musculus Hypothetical 38.2 kDa protein Fragment
YALI0B04796g	NA	some similarities with uniprot|P35198 Saccharomyces cerevisiae YDR277C (ohnolog of YOR047C) MTH1 protein
YALI0B04840g	NA	similar to uniprot|Q12003 Saccharomyces cerevisiae YPL236c
YALI0B04847g	NA	highly similar to uniprot|Q3E834 Saccharomyces cerevisiae YER074W-A YOS1 Hypothetical ORF
YALI0B04851g	NA	similar to uniprot|P22139 Saccharomyces cerevisiae YOR210w RPBX_YEAST DNA-directed RNA polymerases I/II/III subunit 10 (8.3 kDa polypeptide) (ABC10- beta)
YALI0B04862g	NA	weakly similar to uniprot|Q02931 Saccharomyces cerevisiae YPL126w NAN1 weak similarity to fruit fly TFIID subunit p85
YALI0B04884g	NA	similar to uniprot|Q873I9 Neurospora crassa B9B11.100 related to pirin
YALI0B04906g	ACD4	uniprot|Q6CFQ1 Yarrowia lipolytica YALI0B04906g ACD4 Acyl CoA dehydrogenase, putative
YALI0B04928g	NA	similar to uniprot|Q03020 Saccharomyces cerevisiae YPL135W (ohnolog of YOR226C) ISU1 strong similarity to nitrogen fixation protein
YALI0B04950g	NA	weakly similar to uniprot|Q03559 Saccharomyces cerevisiae YMR295C (ohnolog of YGR273C) Protein of unknown function that associates with ribosomes
YALI0B04983g	NA	hypothetical protein conserved in the Yarrowia clade
YALI0B05038g	ZNC1	uniprot|Q4W4C0 Yarrowia lipolytica YALI0B05038g ZNC1 Zn finger transcriptional factor regulating yeast to hyphae transition
YALI0B05060g	NA	similar to uniprot|Q12303 Saccharomyces cerevisiae YLR121c YPS3 GPI-anchored aspartyl protease 3 (yapsin 3)
YALI0B05104g	NA	similar to uniprot|Q04033 Saccharomyces cerevisiae YDR415c Putative aminopeptidase
YALI0B05126g	NA	similar to uniprot|P10614 Saccharomyces cerevisiae YHR007C CYP51 ERG11 Cytochrome P450 51 Lanosterol 14-alpha- demethylase (Sterol 14-alpha demethylase)
YALI0B05148g	NA	weakly similar to uniprot|P35724 Saccharomyces cerevisiae YKL064w MNR2 overexpression overcomes manganese toxicity
YALI0B05170g	NA	weakly similar to uniprot|P09620 Saccharomyces cerevisiae YGL203c KEX1 carboxypeptidase (YSC-alpha)
YALI0B05214g	NA	similar to uniprot|Q08743 Saccharomyces cerevisiae YOR292C Conserved protein of unknown function
YALI0B05236g	NA	hypothetical protein conserved in the Yarrowia clade
YALI0B05258g	NA	similar to uniprot|P47161 Saccharomyces cerevisiae YJR126C VPS70, Conserved protein of unknown function involved in vacuolar protein sorting
YALI0B05280g	NA	similar to uniprot|O74710 Emericella nidulans Hypothetical 30.8 kDa protein
YALI0B05302g	NA	similar to uniprot|Q8J0J9 Parasitella parasitica Acyl-CoA thioester hydrolase
YALI0B05346g	NA	similar to uniprot|C4R4B2 Komagataella pastoris PAS_chr3_0356 hypothetical protein
YALI0B05368g	NA	highly similar to uniprot|P28274 Saccharomyces cerevisiae YBL039C URA7 (ohnolog of YJR103W) Major CTP synthase isozyme (see also URA8), catalyzes the ATP- dependent transfer of the amide nitrogen from glutamine to UTP, forming CTP, the final step in de novo biosynthesis of pyrimidines
YALI0B05390g	NA	similar to uniprot|Q03441 Saccharomyces cerevisiae YDL001W RMD1 Cytoplasmic protein required for sporulation
YALI0B05412g	NA	weakly similar to uniprot|Q966L2 Caenorhabditis elegans Hypothetical protein E01A2.1
YALI0B05434g	NA	weakly similar to uniprot|A1CCV6 Aspergillus clavatus conserved hypothetical protein
YALI0B05456g	FAT3	uniprot|Q6CFN2 Yarrowia lipolytica YALI0B05456g FAT3 Peroxisomal protein that binds AMP and mRNA, putative
YALI0B05478g	NA	some similarities with uniprot|Q05937 Saccharomyces cerevisiae YLR375W (ohnolog of YDL048C) STP3 involved in pre-tRNA splicing and in uptake of branched-chain amino acids
YALI0B05500g	NA	similar to uniprot|Q9USW6 Schizosaccharomyces pombe dolichol phosphate-mannose biosynthesis regulatory protein
YALI0B05522g	NA	similar to uniprot|Q96TK5 Coccidioides immitis Aspartyl aminopeptidase
YALI0B05544g	NA	hypothetical protein conserved in the Yarrowia clade
YALI0B05566g	NA	some similarities with uniprot|Q12236 Saccharomyces cerevisiae YOL100W (ohnolog of YDR490C) PKH2 related to ser/thr protein kinases
YALI0B05610g	NA	similar to uniprot|P38910 Saccharomyces cerevisiae YOR020C HSP10 Mitochondrial matrix co-chaperonin that inhibits the ATPase activity of Hsp60p, a mitochondrial chaperonin
YALI0B05632g	NA	weakly similar to uniprot|Q03338 Saccharomyces cerevisiae YDR473c PRP3 essential splicing factor
YALI0B05654g	AXP1	uniprot|Q92389 Yarrowia lipolytica YALI0B05654g AXP1 Acid extracellular protease precursor
YALI0B05676g	NA	some similarities with uniprot|G8YS95 Millerozyma farinosa Piso0_001055
YALI0B05698g	NA	some similarities with uniprot|Q8WXX7 Homo sapiens AUTS2 Autism susceptibility gene 2 protein
YALI0B05720g	NA	weakly similar to uniprot|Q03337 Saccharomyces cerevisiae YDR472w
YALI0B05742g	NA	similar to uniprot|P07347 Saccharomyces cerevisiae YHR013C ARD1 Subunit of the N-terminal acetyltransferase NatA (Nat1p, Ard1p, Nat5p)
YALI0B05764g	NA	weakly similar to uniprot|P38758 Saccharomyces cerevisiae YHR009C Putative protein of unknown function
YALI0B05786g	NA	similar to uniprot|Q8X0S2 Neurospora crassa TLG1 Related to syntaxin family member
YALI0B05808g	NA	similar to uniprot|P38276 Saccharomyces cerevisiae YBR137w Conserved protein of unknown function
YALI0B05830g	NA	weakly similar to uniprot|Q10661 Caenorhabditis elegans Dosage compensation protein dpy-30 (Dumpty-30 protein)
YALI0B05852g	NA	similar to uniprot|Q03327 Saccharomyces cerevisiae YDR470c
YALI0B05874g	NA	some similarities with uniprot|P25386 Saccharomyces cerevisiae YDL058w USO1 intracellular protein transport protein
YALI0B05896g	NA	similar to uniprot|P0C2H6 Saccharomyces cerevisiae YHR010W (ohnolog of YDR471W) RPL27A 60S large subunit ribosomal protein
YALI0B05918g	NA	similar to uniprot|P38705 Saccharomyces cerevisiae YHR011W DIA4 Probable mitochondrial seryl-tRNA synthetase, mutant displays increased invasive and pseudohyphal growth
YALI0B05940g	NA	similar to uniprot|Q03280 Saccharomyces cerevisiae YDR457w TOM1 E3 ubiqitin ligase
YALI0B05962g	NA	hypothetical protein conserved in the Yarrowia clade
YALI0B06006g	NA	similar to uniprot|P40459 Saccharomyces cerevisiae YIL145C PAN6 Pantothenate synthase, also known as pantoate- beta-alanine ligase, required for pantothenic acid biosynthesis, deletion causes pantothenic acid auxotrophy
YALI0B06028g	NA	weakly similar to uniprot|Q7RYZ0 Neurospora crassa NCU06425.1 predicted protein
YALI0B06094g	NA	weakly similar to uniprot|Q12204 Saccharomyces cerevisiae YOR022c weak similarity to D.melanogaster probable Ca2+ transporter rdgB
YALI0B06105g	NA	similar to uniprot|Q9C2B3 Neurospora crassa Hypothetical protein B11N2.150
YALI0B06116g	NA	similar to uniprot|P38120 Saccharomyces cerevisiae YBR146W MRPS9 Mitochondrial ribosomal protein of the small subunit
YALI0B06127g	NA	hypothetical protein conserved in the Yarrowia clade
YALI0B06160g	NA	highly similar to uniprot|Q6CH24 Yarrowia lipolytica YALI0A13497g
YALI0B06248g	ALK9	uniprot|Q6CFK2 Yarrowia lipolytica YALI0B06248g ALK9 n-alkane- inducible cytochrome P461
YALI0B06270t	Mutyl	uniprot|F2Z670 Yarrowia lipolytica MutB protein of the DNA transposon Mutyl
YALI0B06270t	Mutyl	uniprot|F2Z655 Yarrowia lipolytica MutA putative transposase of the DNA transposon Mutyl
YALI0B06303t	Ylt1	uniprot|Q9C0U1 Yarrowia lipolytica Ylt1 LTR retrotransposon polyprotein
YALI0B06347g	NA	weakly similar to uniprot|B2WLA7 Pyrenophora tritici-repentis conserved hypothetical protein
YALI0B06369g	NA	similar to uniprot|Q08032 Saccharomyces cerevisiae YLR103C CDC45 DNA replication initiation factor
YALI0B06391g	NA	similar to uniprot|P49374 Kluyveromyces lactis High- affinity glucose transporter
YALI0B06413g	NA	similar to uniprot|Q03558 Saccharomyces cerevisiae YHR179w OYE2 NADPH dehydrogenase (old yellow enzyme), isoform 1
YALI0B06446t	Ylt1	uniprot|Q9C0U1 Yarrowia lipolytica Ylt1 LTR retrotransposon polyprotein
YALI0B06490g	NA	highly similar to uniprot|Q6CI39 Yarrowia lipolytica YALI0A02024g, protein with a F-box domain
YALI0B06512g	NA	similar to uniprot|Q9Y8F5 Emericella nidulans MdrA Drug resistance protein
YALI0B06534g	NA	similar to uniprot|O95777 Homo sapiens U6 snRNA- associated Sm-like protein LSm8
YALI0B06556g	NA	similar to uniprot|P40515 Saccharomyces cerevisiae YIL065c FIS1 protein involved in mitochondrial division
YALI0B06578g	NA	similar to uniprot|P53937 Saccharomyces cerevisiae YNL081C SWS2 Putative mitochondrial ribosomal protein of the small subunit, has similarity to E. coli S13 ribosomal protein
YALI0B06600g	NA	similar to uniprot|P38138 Saccharomyces cerevisiae YBR229c ROT2 glucosidase II, catalytic subunit singleton
YALI0B06666g	NA	hypothetical protein conserved in the Yarrowia clade
YALI0B06688g	NA	hypothetical protein conserved in the Yarrowia clade
YALI0B06710g	NA	some similarities with uniprot|Q9UVF6 Yarrowia lipolytica YALI0F12397g RIM21/PalH/PAL2 Putative pH sensor of the Rim plasma membrane complex
YALI0B06732g	NA	similar to uniprot|J3KAQ9 Coccidioides immitis CIMG_03069 hypothetical protein
YALI0B06754g	NA	weakly similar to uniprot|P40087 Saccharomyces cerevisiae YER143w DDI1 induced in response to DNA alkylation damage
YALI0B06776g	NA	similar to uniprot|Q6CB44 Yarrowia lipolytica YALI0C22044g
YALI0B06787g	NA	hypothetical protein conserved in the Yarrowia clade
YALI0B06809g	NA	hypothetical protein conserved in the Yarrowia clade
YALI0B06831g	NA	highly similar to uniprot|O13350 Kluyveromyces lactis ATP synthase D chain, mitochondrial
YALI0B06853g	NA	weakly similar to uniprot|P25502 Saccharomyces cerevisiae YKL015w PUT3 Proline utilization trans- activator
YALI0B06875g	NA	some similarities with uniprot|P34241 Saccharomyces cerevisiae YKL014c
YALI0B06897g	NA	similar to uniprot|P34243 Saccharomyces cerevisiae YKL017c DIP1 DNA helicase A
YALI0B06919g	NA	no similarity
YALI0B06941g	NA	similar to uniprot|Q12189 Saccharomyces cerevisiae YOR095c RKI1 D-ribose-5-phosphate ketol-isomerase
YALI0B06963g	NA	similar to uniprot|P53043 Saccharomyces cerevisiae YGR123c PPT1 protein ser/thr phosphatase
YALI0B06985g	NA	hypothetical protein conserved in the Yarrowia clade
YALI0B07007g	NA	similar to uniprot|Q9Y763 Phanerochaete chrysosporium 1, 4-benzoquinone reductase
YALI0B07029g	NA	similar to uniprot|Q9Y763 Phanerochaete chrysosporium 1, 4-benzoquinone reductase
YALI0B07051g	NA	hypothetical protein conserved in the Yarrowia clade
YALI0B07073g	NA	similar to uniprot|Q7SAR5 Neurospora crassa NCU06174.1 hypothetical protein
YALI0B07095g	NA	similar to uniprot|P38439 Saccharomyces cerevisiae YOR123c LEO1 protein
YALI0B07117g	GCY12	uniprot|Q6CFG7 Yarrowia lipolytica YALI0B07117g GCY12 Galactose-induced protein of aldo/keto reductase family
YALI0B07161g	NA	some similarities with uniprot|A3LNR4 Scheffersomyces stipitis hypothetical protein PICST_40337
YALI0B07183g	NA	similar to uniprot|P07274 Saccharomyces cerevisiae YOR122c PFY1 profilin
YALI0B07205g	NA	highly similar to uniprot|Q03554 Saccharomyces cerevisiae YMR292w GOT1 membrane protein required for ER to Golgi transport
YALI0B07227g	NA	similar to uniprot|P41734 Saccharomyces cerevisiae YOR126C IAH1 Isoamyl acetate-hydrolyzing esterase, required in balance with alcohol acetyltransferase to maintain optimal amounts of isoamyl acetate
YALI0B07249g	NA	weakly similar to uniprot|Q08045 Saccharomyces cerevisiae YLR104W Putative protein of unknown function
YALI0B07293g	NA	similar to uniprot|P16658 Saccharomyces cerevisiae YLR105C SEN2 Subunit of the tRNA splicing endonuclease, which is composed of Sen2p, Sen15p, Sen34p, and Sen54p
YALI0B07359g	NIT3	uniprot|Q6CFG0 Yarrowia lipolytica YALI0B07359g NIT3 Nitrilase
YALI0B07381g	NA	highly similar to uniprot|Q9Y882 Schizosaccharomyces japonicus Tug1 Tubulin gamma chain (Gamma tubulin)
YALI0B07403g	NA	some similarities with uniprot|P38195 Saccharomyces cerevisiae YBL043W (ohnolog of YJR115W) ECM13 involved in cell wall structure of biosynthesis
YALI0B07425g	NA	similar to uniprot|P79003 Saccharomyces pastorianus RER1 Golgi membrane protein (Retention of ER proteins 1)
YALI0B07447g	NA	similar to uniprot|P06208 Saccharomyces cerevisiae YNL104C LEU4 (ohnolog of YOR108W) Alpha-isopropylmalate synthase (2-isopropylmalate synthase)
YALI0B07513g	NA	similar to uniprot|P32863 Saccharomyces cerevisiae YGL163c RAD54 DNA-dependent ATPase of the SNF2P family
YALI0B07535g	NA	weakly similar to uniprot|P19158 Saccharomyces cerevisiae YOL081W (ohnolog of YBR140C) IRA2 GTPase- activating protein for RAS proteins
YALI0B07535g	NA	weakly similar to uniprot|P19158 Saccharomyces cerevisiae YOL081W (ohnolog of YBR140C) IRA2 GTPase- activating protein for RAS proteins
YALI0B07557g	NA	weakly similar to uniprot|P32769 Saccharomyces cerevisiae HBS1 YKR084C (ohnolog of YOR076C) GTP binding protein with sequence similarity to the elongation factor class of G proteins, EF-1alpha and Sup35p; associates with Dom34p, and shares a similar genetic relationship with genes that encode ribosomal protein components
YALI0B07557g	NA	similar to uniprot|P32769 Saccharomyces cerevisiae HBS1 YKR084C (ohnolog of YOR076C) GTP binding protein with sequence similarity to the elongation factor class of G proteins, EF-1alpha and Sup35p; associates with Dom34p, and shares a similar genetic relationship with genes that encode ribosomal protein components
YALI0B07579g	NA	some similarities with uniprot|P14922 Saccharomyces cerevisiae YBR112c CYC8 general repressor of transcription
YALI0B07601g	NA	weakly similar to uniprot|Q06991 Saccharomyces cerevisiae YLR414C Putative protein of unknown function
YALI0B07623g	NA	some similarities with uniprot|P53705 Candida albicans Integrin alpha chain-like protein (Alpha-INT1)
YALI0B07645g	NA	similar to uniprot|Q6C398 Yarrowia lipolytica YALI0F01518g
YALI0B07667g	TRP1	uniprot|Q8X1D9 Yarrowia lipolytica YALI0B07667g TRP1 Phosphoribosylanthranilate isomerase
YALI0B07689g	NA	some similarities with uniprot|Q12090 Saccharomyces cerevisiae YLR107W REX3 RNA exonuclease
YALI0B07711g	NA	hypothetical protein conserved in the Yarrowia clade
YALI0B07755g	AAL8	uniprot|Q6CFE4 Yarrowia lipolytica YALI0B07755g AAL8 Acyl/aryl-CoA ligase, putative
YALI0B07766g	NA	hypothetical protein conserved in the Yarrowia clade
YALI0B07777g	NA	hypothetical protein conserved in the Yarrowia clade
YALI0B07876g	NA	similar to uniprot|Q06593 Saccharomyces cerevisiae YPR194c OPT2 Oligopeptide transporter
YALI0B07898g	NA	similar to uniprot|Q06593 Saccharomyces cerevisiae YPR194c OPT2 Oligopeptide transporter
YALI0B07942g	NA	weakly similar to uniprot|Q06593 Saccharomyces cerevisiae YPR194c OPT2
YALI0B08008g	NA	some similarities with uniprot|Q871I9 Neurospora crassa NCU08954.1 20H10.300
YALI0B08030g	LIP3	uniprot|Q96VC9 Yarrowia lipolytica YALI0B08030g LIP3 Carboxylesterase/lipase type B
YALI0B08052g	NA	similar to uniprot|Q03049 Saccharomyces cerevisiae YDR541c similarity to dihydroflavonol-4-reductases
YALI0B08074g	NA	weakly similar to uniprot|C4QZ93 Komagataella pastoris 54S ribosomal protein L24, mitochondrial
YALI0B08096g	NA	weakly similar to uniprot|Q07895 Saccharomyces cerevisiae YLR001c
YALI0B08118g	NA	weakly similar to uniprot|C4R5M6 Komagataella pastoris hypothetical protein
YALI0B08140g	NA	similar to uniprot|P18408 Saccharomyces cerevisiae YPR167c MET16 Phosphoadenosine phosphosulfate reductase
YALI0B08162g	NA	some similarities with uniprot|P08432 Saccharomyces cerevisiae YKL184w ORD1 ornithine carboxylase, pseudogene
YALI0B08184g	NA	highly similar to uniprot|P08536 Saccharomyces cerevisiae YJR010w MET3, ATP sulfurylase
YALI0B08206g	CRF1	uniprot|P45815 Yarrowia lipolytica YALI0B08206g CRF1 Copper resistance protein
YALI0B08228g	NA	weakly similar to uniprot|P53107 Saccharomyces cerevisiae YGL164C YRB30 RanGTP-binding protein, inhibits RanGAP1 (Rna1p)-mediated GTP hydrolysis of RanGTP (Gsp1p)
YALI0B08250g	SUP35	uniprot|Q6CFC9 Yarrowia lipolytica YALI0B08250g SUP35 Polypeptide chain release factor 3
YALI0B08272g	NA	some similarities with uniprot|P08965 Schizosaccharomyces pombe Meiosis protein mei2
YALI0B08294g	NA	similar to uniprot|O94279 Schizosaccharomyces pombe Hypothetical 20.5 kDa protein
YALI0B08316g	NA	similar to uniprot|C4XWA9 Clavispora lusitaniae CLUG_00231 hypothetical protein
YALI0B08338g	NA	similar to uniprot|Q12019 Saccharomyces cerevisiae YLR106C MDN1 Huge dynein-related AAA-type ATPase (midasin), forms extended pre-60S particle with the Rix1 complex (Rix1p-Ipi1p-Ipi3p)
YALI0B08360g	NA	similar to uniprot|Q6C189 Yarrowia lipolytica YALI0F18326g
YALI0B08382g	NA	hypothetical protein conserved in the Yarrowia clade
YALI0B08404g	NA	weakly similar to uniprot|Q9P7F4 Schizosaccharomyces pombe Putative dehydrogenase
YALI0B08426g	NA	hypothetical protein conserved in the Yarrowia clade
YALI0B08448g	NA	similar to uniprot|W9YG26 Capronia epimyces hypothetical protein A1O3_00026
YALI0B08470g	NA	weakly similar to uniprot|P30776 Schizosaccharomyces pombe Double-strand-break repair protein rad21 (Cohesin complex Rad 21 subunit)
YALI0B08492g	NA	hypothetical protein conserved in the Yarrowia clade
YALI0B08514g	NA	similar to uniprot|Q05636 Saccharomyces cerevisiae YDR280W RRP45 Exosome complex exonuclease RRP45
YALI0B08536g	ERG10	uniprot|Q6CFB6 Yarrowia lipolytica YALI0B08536g ERG10 Acetyl-CoA C-acetyltransferase (acetoacetyl-CoA thiolase), putative
YALI0B08558g	NA	weakly similar to uniprot|Q12505 Saccharomyces cerevisiae YDR247W (ohnolog of YPL026C) Serine/threonine- protein kinase SKS1 (Suppressor kinase of SNF3)
YALI0B08624g	NA	weakly similar to uniprot|F4P0T6 Batrachochytrium dendrobatidis hypothetical protein BATDEDRAFT_87914
YALI0B08690g	NA	hypothetical protein conserved in the Yarrowia clade
YALI0B08712g	NA	similar to uniprot|Q7S227 Neurospora crassa NCU09887.1 related to glucose-6-phosphate/phosphate translocator
YALI0B08734g	NA	similar to uniprot|P38344 Saccharomyces cerevisiae YBR267W REI1 Cytoplasmic pre-60S factor
YALI0B08748g	NA	highly similar to uniprot|P41057 Saccharomyces cerevisiae YLR388W (ohnolog of YDL061C) YS29A ribosomal protein S29
YALI0B08756g	NA	similar to uniprot|Q07381 Saccharomyces cerevisiae YDL060W TSR1 ribosome biogenesis protein required for 40S ribosomal subunit synthesis
YALI0B08778g	LHS1	uniprot|Q6CFA8 Yarrowia lipolytica YALI0B08778g LHS1 hsp70 protein, nucleotide exchange factor for the ER lumenal Hsp70 chaperone Kar2p
YALI0B08800g	NA	hypothetical protein conserved in the Yarrowia clade
YALI0B08844g	NA	similar to uniprot|P48363 Saccharomyces cerevisiae YGR078c PAC10 GIM4 - Gim complex component
YALI0B08866g	NA	similar to uniprot|P0CX50 Saccharomyces cerevisiae YNL301C RPL18B (ohnolog of YOL120C) Protein component of the large (60S) ribosomal subunit
YALI0B08899g	NA	similar to uniprot|Q06089 Saccharomyces cerevisiae YPR098C Uncharacterized mitochondrial outer membrane protein
YALI0B08921g	SOD2	uniprot|Q6CFA1 Yarrowia lipolytica YALI0B08921g SOD2 Superoxide dismutase
YALI0B08943g	NA	similar to uniprot|Q12109 Saccharomyces cerevisiae YOL097C WRS1 Cytoplasmic tryptophanyl-tRNA synthetase, aminoacylates tryptophanyl-tRNA
YALI0B08965g	NA	similar to uniprot|Q99258 Saccharomyces cerevisiae YDR487c RIB3 3, 4-dihydroxy-2-butanone 4-phosphate synthase
YALI0B08987g	NA	highly similar to uniprot|O93996 Candida albicans Conserved hypothetical protein (CTA1P)
YALI0B09009g	NA	weakly similar to uniprot|Q08967 Saccharomyces cerevisiae YPL221W (ohnolog of YGL139W) BOP1
YALI0B09031g	NA	hypothetical protein conserved in the Yarrowia clade
YALI0B09053g	NA	similar to uniprot|P15938 Saccharomyces cerevisiae YKR086w PRP16 RNA-dependent ATPase
YALI0B09075g	NA	weakly similar to uniprot|P22354 Saccharomyces cerevisiae YKR085c 60S ribosomal protein L20, mitochondrial precursor (YmL20)
YALI0B09119g	NA	similar to uniprot|P25040 Saccharomyces cerevisiae YOL022C TSR4 Cytoplasmic protein required for correct processing of 20S pre-rRNA
YALI0B09141g	NA	hypothetical protein conserved in the Yarrowia clade
YALI0B09163g	NA	similar to uniprot|P08540 Kluyveromyces lactis potential acid phosphatase
YALI0B09229g	NA	weakly similar to uniprot|Q9P6N2 Schizosaccharomyces pombe Hypothetical 26.3 kDa protein
YALI0B09251g	NA	weakly similar to uniprot|G3BE96 Candida tenuis hypothetical protein CANTEDRAFT_127772
YALI0B09273g	NA	similar to uniprot|Q99385 Saccharomyces cerevisiae YDL128w VCX1 Ca2+-transport (H+/Ca2+ exchange) protein, vacuolar
YALI0B09295g	NA	similar to uniprot|P38874 Saccharomyces cerevisiae YHR187w IKI1 confers sensitivity to killer toxin
YALI0B09317g	NA	similar to uniprot|G3AFL5 Spathaspora passalidarum hypothetical protein SPAPADRAFT_58131
YALI0B09339g	NA	similar to uniprot|O13563 Saccharomyces cerevisiae YLR421c RPN13 weak similarity to human 42K membrane glycoprotein
YALI0B09361g	LIP8	uniprot|Q872L3 Yarrowia lipolytica YALI0B09361g LIP8 Triacylglycerol lipase precursor
YALI0B09383g	NA	weakly similar to uniprot|Q03767 Saccharomyces cerevisiae YDR150W NUM1 tubulin binding
YALI0B09427g	NA	some similarities with uniprot|Q9P6I2 Schizosaccharomyces pombe Glutamate carboxypeptidase-like protein
YALI0B09449g	NA	weakly similar to uniprot|D5G9I8 Tuber melanosporum hypothetical protein
YALI0B09471g	NA	similar to uniprot|O60121 Schizosaccharomyces pombe Stomatin family protein
YALI0B09493g	NA	similar to uniprot|Q03558 Saccharomyces cerevisiae YHR179w OYE2 NADPH dehydrogenase (old yellow enzyme), isoform 1, pseudogene
YALI0B09515g	NA	some similarities with uniprot|Q9HBU6 Homo sapiens Ethanolamine kinase
YALI0B09537g	NA	similar to uniprot|Q9URZ3 Schizosaccharomyces pombe Amino-acid permease
YALI0B09559g	NA	similar to uniprot|Q07457 Saccharomyces cerevisiae YDL074c BRE1 weak similarity to spindle pole body protein NUF1
YALI0B09581g	NA	hypothetical protein conserved in the Yarrowia clade
YALI0B09603g	NA	Weakly similar to uniprot|P38856 Saccharomyces cerevisiae YHR161C (ohnolog of YGR241C) YAP1801 Yeast Adaptor Protein member of AP180 protein family
YALI0B09625g	NA	weakly similar to uniprot|P09368 Saccharomyces cerevisiae YLR142w PUT1 Proline oxidase, mitochondrial precursor (Proline dehydrogenase)
YALI0B09647g	NA	similar to uniprot|P07275 Saccharomyces cerevisiae YHR037W PUT2 Delta-1-pyrroline-5-carboxylate dehydrogenase, mitochondrial precursor
YALI0B09669g	NA	similar to uniprot|Q96V37 Pichia pastoris Ceramide glucosyltransferase
YALI0B09713g	NA	weakly similar to uniprot|P07272 Saccharomyces cerevisiae YLR014C PPR1 Zinc finger transcription factor, Pyrimidine pathway regulatory protein 1
YALI0B09735g	NA	weakly similar to uniprot|Q6C4Q3 Yarrowia lipolytica YALI0E24585g
YALI0B09757g	NA	hypothetical protein conserved in the Yarrowia clade
YALI0B09779g	NA	similar to uniprot|Q07915 Saccharomyces cerevisiae YLR009w similarity to ribosomal protein L24.e.B
YALI0B09812g	NA	weakly similar to uniprot|C4Y5E7 Clavispora lusitaniae hypothetical protein CLUG_03381
YALI0B09845g	PDX1	uniprot|Q6CF67 Yarrowia lipolytica YALI0B09845g PDX1 E3-binding protein of the mitochondrial pyruvate dehydrogenase complex, putative
YALI0B09867g	NA	hypothetical protein conserved in the Yarrowia clade
YALI0B09889g	NA	weakly similar to uniprot|O14342 Schizosaccharomyces pombe Hypothetical protein C2F12.12c in chromosome II
YALI0B09955g	NA	hypothetical protein conserved in the Yarrowia clade
YALI0B09977g	NA	similar to uniprot|P39014 Saccharomyces cerevisiae YIL046w MET30 involved in regulation of sulfur assimilation genes and cell cycle progression
YALI0B09991g	NA	some similarities with uniprot|A1C7H3 Aspergillus clavatus putative protein phosphatase regulatory subunit Gac1
YALI0B09999g	NA	similar to uniprot|I4YIX2 Wallemia sebi reductase
YALI0B10021g	NA	similar to uniprot|P38861 Saccharomyces cerevisiae YHR170w NMD3 nonsense-mediated mRNA decay protein singleton
YALI0B10043g	NA	similar to uniprot|P43571 Saccharomyces cerevisiae YFL025C BST1 negative regulator of COPII vesicle
YALI0B10065g	NA	similar to uniprot|P47083 Saccharomyces cerevisiae YJR002w MPP10 component of the U3 small nucleolar ribonucleoprotein singleton
YALI0B10087g	NA	hypothetical protein conserved in the Yarrowia clade
YALI0B10109g	NA	hypothetical protein conserved in the Yarrowia clade
YALI0B10131g	NA	similar to uniprot|P38256 Saccharomyces cerevisiae YBR096w Conserved protein of unknown function
YALI0B10153g	FAD2	uniprot|Q6CF55 Yarrowia lipolytica YALI0B10153g FAD2 Oleate delta-12 desaturase
YALI0B10175g	NA	similar to uniprot|Q839Q1 Enterococcus faecalis EF0111 Oxidoreductase, zinc-binding
YALI0B10197g	NA	similar to uniprot|P25846 Saccharomyces cerevisiae YHR120w MSH1 DNA mismatch repair protein, mitochondrial
YALI0B10219g	NA	some similarities with uniprot|P53919 Saccharomyces cerevisiae YNL124W NAF1 RNA-binding protein required for the assembly of box H/ACA snoRNPs and thus for pre-rRNA processing
YALI0B10241g	NA	some similarities with uniprot|P39083 Saccharomyces cerevisiae YOR127W (ohnolog of YDR379W) RGA1 RHO-type GTPase-activating protein for CDC42P
YALI0B10263g	NA	similar to uniprot|P53923 Saccharomyces cerevisiae YNL119w Hypothetical 56.5 kDa protein
YALI0B10274g	NA	some similarities with uniprot|P38824 Saccharomyces cerevisiae YHR116W COX23 Mitochondrial intermembrane space protein that functions in mitochondrial copper homeostasis, essential for functional cytochrome oxidase expression
YALI0B10296g	NA	some similarities with uniprot|Q9P6S5 Schizosaccharomyces pombe SPBC27.02C Hypothetical 34.6 kDa protein
YALI0B10318g	NA	weakly similar to uniprot|Q03630 Saccharomyces cerevisiae YML077w BET5 involved in targeting and fusion of ER to golgi transport vesicles
YALI0B10340g	CAT2	uniprot|Q6CF46 Yarrowia lipolytica YALI0B10340g CAT2 Peroxisomal carnitine acetyl transferase, putative
YALI0B10362g	NA	similar to uniprot|Q9HEG7 Neurospora crassa tom70 Mitochondrial precursor protein import receptor
YALI0B10384g	NA	hypothetical protein conserved in the Yarrowia clade
YALI0B10406g	ECH2	uniprot|Q6CF43 Yarrowia lipolytica YALI0B10406g ECH2 Enoyl-CoA hydratase
YALI0B10428g	NA	weakly similar to uniprot|E3RSK0 Pyrenophora teres PTT_11894 hypothetical protein
YALI0B10450g	NA	highly similar to uniprot|P20081 Saccharomyces cerevisiae YNL135c FPR1 peptidyl-prolyl cis-trans isomerase, FK506-binding protein
YALI0B10472g	NA	weakly similar to uniprot|B6H4U3 Penicillium chrysogenum Pc13g11390
YALI0B10494g	NA	similar to uniprot|P27929 Saccharomyces cerevisiae YNL137c NAM9 Mitochondrial ribosomal component of the small subunit
YALI0B10516g	NA	Similar to uniprot|P17555 Saccharomyces cerevisiae YNL138w SRV2 adenylate cyclase-associated protein 70kDa
YALI0B10538g	NA	similar to uniprot|P53946 Saccharomyces cerevisiae YNL059c ARP5Actin-related protein
YALI0B10560g	NA	similar to uniprot|P40991 Saccharomyces cerevisiae YNL061w NOP2 nucleolar protein
YALI0B10582g	NA	similar to uniprot|P41814 Saccharomyces cerevisiae YNL062c GCD10translation initiation factor eIF3 RNA- binding subunit
YALI0B10604g	NA	similar to uniprot|Q881B2 Pseudomonas syringae Xenobiotic compound monooxygenase, DszA family
YALI0B10626g	NA	similar to uniprot|Q6C398 Yarrowia lipolytica YALI0F01518g
YALI0B10681g	NA	hypothetical protein conserved in the Yarrowia clade
YALI0B10692g	NA	weakly similar to uniprot|Q12420 Saccharomyces cerevisiae YOR308c component of U4/U6.U5 snRNP
YALI0B10714g	NA	weakly similar to uniprot|P22215 Saccharomyces cerevisiae YOR307c SLY41 secretory pathway protein
YALI0B10736g	YHM2	uniprot|Q6CF30 Yarrowia lipolytica YALI0B10736g YHM2 Citrate and oxoglutarate carrier protein, putative
YALI0B10758g	NA	highly similar to uniprot|P43063 Candida albicans cell division control protein 28
YALI0B10780g	NA	similar to uniprot|P39926 Saccharomyces cerevisiae YMR183C (ohnolog of YPL232W) SSO2 syntaxin (T-SNARE)
YALI0B10802g	NA	similar to uniprot|Q8X005 Neurospora crassa Glycine rich protein (het-COR)
YALI0B10824g	NA	some similarities with uniprot|Q08237 Saccharomyces cerevisiae YOL080c REX4
YALI0B10846g	NA	similar to uniprot|P36033 Saccharomyces cerevisiae YKL220c FRE2 ferric (and cupric) reductase
YALI0B10890g	NA	weakly similar to uniprot|E3RVL6 Pyrenophora teres f. teres PTT_13233 putative uncharacterized protein
YALI0B10912g	NA	similar to uniprot|P53930 Saccharomyces cerevisiae YNL107w YAF9
YALI0B10934g	NA	similar to uniprot|Q05123 Saccharomyces cerevisiae YMR033w ARP9 Actin-related protein
YALI0B10956g	NA	similar to uniprot|Q05131 Saccharomyces cerevisiae YMR034C Putative transporter, member of the SLC10 carrier family
YALI0B10978g	NA	weakly similar to uniprot|P46972 Saccharomyces cerevisiae YMR035w IMP2 mitochondrial inner membrane protease subunit
YALI0B11000g	NA	weakly similar to uniprot|P36517 Saccharomyces cerevisiae YLR439w MRPL4 ribosomal protein, mitochondrial
YALI0B11022g	NA	similar to uniprot|P57743 Saccharomyces cerevisiae YLR438C-A U6 snRNA-associated Sm-like protein LSm3
YALI0B11044g	NA	similar to uniprot|Q9USJ4 Schizosaccharomyces pombe hypothetical UPF0028 family protein
YALI0B11066g	NA	weakly similar to uniprot|D6RJY5 Coprinopsis cinerea hypothetical protein CC1G_13690
YALI0B11088g	NA	hypothetical protein conserved in the Yarrowia clade
YALI0B11132g	NA	weakly similar to uniprot|P34232 Saccharomyces cerevisiae YKL186c MTR2 mRNA transport protein
YALI0B11154g	NA	similar to uniprot|Q06147 Saccharomyces cerevisiae YLR260W (ohnolog of YOR171C) LCB5 sphingolipid long chain base kinase
YALI0B11176g	NA	weakly similar to uniprot|Q09707 Schizosaccharomyces pombe putative acetyltransferase C18B11.09c
YALI0B11209g	NA	hypothetical protein conserved in the Yarrowia clade
YALI0B11242g	NA	weakly similar to uniprot|Q09910 Schizosaccharomyces pombe Hypothetical protein C30D11.11 in chromosome I
YALI0B11264g	NA	hypothetical protein conserved in the Yarrowia clade
YALI0B11275g	NA	some similarities with uniprot|Q03834 Saccharomyces cerevisiae MSH6 PMS3 YDR097C Protein required for mismatch repair in mitosis and meiosis, forms a complex with Msh2p to repair both single- base & insertion-deletion mispairs; potentially phosphorylated by Cdc28p
YALI0B11286g	NA	weakly similar to uniprot|P07250 Saccharomyces cerevisiae YDR173c ARG82 arginine metabolism transcription factor
YALI0B11308g	NA	similar to uniprot|P49167 Saccharomyces cerevisiae YLR325c RPL38 60S large subunit ribosomal protein
YALI0B11330g	ODC1	uniprot|Q8WZM1 Yarrowia lipolytica YALI0B11330g ODC1 Ornithine decarboxylase
YALI0B11352g	NA	similar to uniprot|P24384 Saccharomyces cerevisiae YER013w PRP22 pre-mRNA splicing factor
YALI0B11374g	NA	weakly similar to uniprot|P22141 Saccharomyces cerevisiae YER012w PRE1 20S proteasome subunit C11(beta4)
YALI0B11396g	NA	similar to uniprot|P10363 Saccharomyces cerevisiae YIR008c PRI1 DNA-directed DNA polymerase alpha 48kDa subunit (DNA primase)
YALI0B11418g	NA	similar to uniprot|P40566 Saccharomyces cerevisiae YIR007w hypothetical protein
YALI0B11440g	NA	weakly similar to uniprot|P38242 Saccharomyces cerevisiae YBR070c SAT2 osmotolerance protein
YALI0B11462g	NA	hypothetical protein conserved in the Yarrowia clade
YALI0B11484g	NA	weakly similar to uniprot|D5GDK0 Tuber melanosporum hypothetical protein
YALI0B11506g	NA	some similarities with uniprot|G0WH53 Naumovozyma dairenensis hypothetical protein NDAI_0J02390
YALI0B11528g	NA	weakly similar to uniprot|D5GDJ7 Tuber melanosporum hypothetical protein
YALI0B11550g	NA	similar to uniprot|Q873P1 Emericella nidulans AvaB protein
YALI0B11572g	NA	weakly similar to uniprot|Q02256 Saccharomyces cerevisiae YIR026c YVH1 protein tyrosine phosphatase
YALI0B11572g	NA	similar to uniprot|Q02256 Saccharomyces cerevisiae YIR026c YVH1 protein tyrosine phosphatase singleton
YALI0B11594g	NA	similar to uniprot|Q96UQ4 Aspergillus niger Aminopeptidase B
YALI0B11616g	NA	some similarities with uniprot|P38875 Saccharomyces cerevisiae GPI16 YHR188c Transmembrane protein subunit of the glycosylphosphatidylinositol transamidase complex that adds GPIs to newly synthesized proteins, frameshift
YALI0B11660g	NA	weakly similar to uniprot|U1HPS3 Endocarpon pusillum hypothetical protein EPUS_06034
YALI0B11682g	NA	highly similar to uniprot|Q872K3 Neurospora crassa 64C2.100 Probable clathrin assembly protein AP47
YALI0B11704g	NA	similar to uniprot|P53081 Saccharomyces cerevisiae YGL221c NIF3 NGG1P-interacting factor 3 singleton
YALI0B11726g	NA	highly similar to uniprot|Q00578 Saccharomyces cerevisiae YIL143c SSL2 DNA helicase singleton
YALI0B11748g	NA	some similarities with uniprot|P32583 Saccharomyces cerevisiae YKR092c SRP40 suppressor of mutant AC40 of RNA polymerase I and III
YALI0B11770g	NA	similar to uniprot|P32583 Saccharomyces cerevisiae YKR092c SRP40 Suppressor protein
YALI0B11792g	NA	hypothetical protein conserved in the Yarrowia clade
YALI0B11814g	NA	weakly similar to uniprot|P40460 Saccharomyces cerevisiae YIL144w TID3 DMC1P interacting protein
YALI0B11836g	NA	weakly similar to uniprot|Q12387 Saccharomyces cerevisiae YOL076w DEC_1 necessary for mitochondrial inheritance and organisation of the actin cytoskeleton
YALI0B11858g	LIP14	uniprot|Q6CEY5 Yarrowia lipolytica YALI0B11858g LIP14 Triacylglycerol lipase precursor
YALI0B11880g	NA	highly similar to uniprot|Q08235 Saccharomyces cerevisiae YOL077C BRX1 Nucleolar protein, constituent of 66S pre-ribosomal particles
YALI0B11902g	NA	hypothetical protein conserved in the Yarrowia clade
YALI0B11913g	NA	similar to uniprot|P81451 Saccharomyces cerevisiae YOL077w-a ATP19, Subunit K of mitochondrial ATP Synthase
YALI0B11924g	NA	some similarities with uniprot|Q9P7Y9 Schizosaccharomyces pombe SPAPYUG7.02C SIN1 Stress- activated map kinase interacting protein 1 (SAPK interacting protein 1)
YALI0B11946g	NA	some similarities with uniprot|Q7ZYI2 Xenopus laevis MGC52980
YALI0B11968g	NA	similar to uniprot|P36009 Saccharomyces cerevisiae YKL078w DHR2 Probable ATP-dependent RNA helicase (DEAH-box RNA helicase DHR2) (JA2)
YALI0B12023g	NA	hypothetical protein conserved in the Yarrowia clade
YALI0B12034g	NA	hypothetical protein conserved in the Yarrowia clade
YALI0B12056g	NA	similar to uniprot|O59785 Schizosaccharomyces pombe Hypothetical protein
YALI0B12078g	NA	similar to uniprot|Q02046 Saccharomyces cerevisiae YKR080W MTD1 NAD-dependent 5,10-methylenetetrahydrafolate dehydrogenase, plays a catalytic role in oxidation of cytoplasmic one-carbon units
YALI0B12100g	NA	similar to uniprot|Q9HEH2 Neurospora crassa Related to GTPase activating protein
YALI0B12122g	NA	weakly similar to uniprot|Q9UTS6 Schizosaccharomyces pombe Cytoplasmic dynein light chain (TCTEX-1 protein homolog)
YALI0B12144g	NA	weakly similar to uniprot|A3GFY1 Scheffersomyces stipitis KRE11-like protein
YALI0B12166g	MBF1	uniprot|Q8TG23 Yarrowia lipolytica YALI0B12166g MBF1 Putative multi-protein binding factor 1
YALI0B12188g	NA	weakly similar to uniprot|P12866 Saccharomyces cerevisiae YKL209c STE6 ATP-binding cassette transporter protein
YALI0B12210g	NA	similar to uniprot|P41391 Schizosaccharomyces pombe Ran GTPase activating protein 1 (Protein rna1)
YALI0B12254g	NA	weakly similar to uniprot|C4YPX5 Candida albicans CAWG_02529 conserved hypothetical protein
YALI0B12276g	NA	similar to uniprot|Q06106 Saccharomyces cerevisiae YPR112C MRD1 Essential conserved protein that is part of the 90S preribosome
YALI0B12298g	NA	similar to uniprot|G8ZVB5 Torulaspora delbrueckii hypothetical protein TDEL_0E03160
YALI0B12320g	NA	similar to uniprot|Q12024 Saccharomyces cerevisiae YOR272W YTM1 Constituent of 66S pre-ribosomal particles, required for maturation of the large ribosomal subunit
YALI0B12342g	NA	weakly similar to uniprot|P40578 Saccharomyces cerevisiae YIR033W MGA2 (ohnolog of YKL020C) ER membrane protein involved in regulation of OLE1 transcription
YALI0B12364g	NA	weakly similar to uniprot|Q10193 Schizosaccharomyces pombe Pre-mRNA splicing factor srp1
YALI0B12386g	NA	similar to uniprot|Q871W3 Neurospora crassa B8P8.090 Probable NADPH quinone oxidoreductase h
YALI0B12408g	NA	weakly similar to uniprot|Q9C2A4 Neurospora crassa Conserved hypothetical protein
YALI0B12430g	NA	weakly similar to uniprot|P07834 Saccharomyces cerevisiae YFL009w CDC4 cell division control protein
YALI0B12452g	NA	similar to uniprot|P32776 Saccharomyces cerevisiae YDR311W TFB1 RNA polymerase II transcription factor B, Subunit of TFIIH
YALI0B12474g	SSZ1	uniprot|Q6CEW0 Yarrowia lipolytica YALI0B12474g SSZ1 Hsp70 protein that interacts with Zuo1p (a DnaJ homolog)
YALI0B12496g	NA	weakly similar to uniprot|P39008 Saccharomyces cerevisiae YNR052c POP2 required for glucose derepression
YALI0B12518g	MNN9	uniprot|Q6CEV8 Yarrowia lipolytica YALI0B12518g MNN9 required for complex N-glycosylation
YALI0B12540g	NA	weakly similar to uniprot|P41000 Schizosccharomyces pombe scp3 spindle poison sensitivity related protein
YALI0B12562g	TEF4	uniprot|Q6CEV6 Yarrowia lipolytica YALI0B12562g TEF4 Gamma subunit of translational elongation factor eEF1B, glutathione transferase
YALI0B12584g	NA	weakly similar to uniprot|P43572 Saccharomyces cerevisiae YFL024c EPL1 weak similarity to YMR164c and GAL11P
YALI0B12606g	NA	hypothetical protein conserved in the Yarrowia clade
YALI0B12628g	NA	highly similar to uniprot|Q02908 Saccharomyces cerevisiae YPL086C ELP3 subunit of elongator/RNAPII holoenzyme with histone acetylase activity
YALI0B12694g	NA	weakly similar to uniprot|P48415 Saccharomyces cerevisiae YPL085w SEC16 multidomain vesicle coat protein
YALI0B12716g	NA	weakly similar to uniprot|P41546 Saccharomyces cerevisiae YFL031w HAC1 transcription factor
YALI0B12716g	NA	weakly similar to uniprot|P41546 Saccharomyces cerevisiae YFL031w HAC1 transcription factor
YALI0B12738g	NA	hypothetical protein conserved in the Yarrowia clade
YALI0B12760g	NA	some similarities with uniprot|C7Z2C9 Nectria haematococca hypothetical protein NECHADRAFT_86108
YALI0B12782g	NA	weakly similar to uniprot|P40210 Saccharomyces cerevisiae YMR140w similarity to probable zinc finger protein S. pombe
YALI0B12804g	NA	similar to uniprot|P10622 Saccharomyces cerevisiae YDL130W RPP1B Ribosomal protein P1 beta, component of the ribosomal stalk, which is involved in interaction of translational elongation factors with ribosome
YALI0B12826g	NA	similar to uniprot|Q12690 Saccharomyces cerevisiae YDL082W (ohnolog of YMR142C) RPL13A 60S large subunit ribosomal protein L13
YALI0B12848g	NA	highly similar to uniprot|P0CX51 Saccharomyces cerevisiae YMR143W (ohnolog of YDL083C) RPS16A ribosomal protein
YALI0B12870g	NA	weakly similar to uniprot|P53397 Saccharomyces cerevisiae YML060w OGG1 8-oxoguanine DNA glycosylase
YALI0B12892g	NA	some similarities with uniprot|Q9UUA2 Schizosaccharomyces pombe DNA repair and recombination protein pif1, mitochondrial precursor
YALI0B12914g	NA	weakly similar to uniprot|Q12745 Saccharomyces cerevisiae YLR440c hypothetical protein
YALI0B12936g	NA	highly similar to uniprot|P53295 Saccharomyces cerevisiae YGR173W RBG2 Ribosome interacting Gtpase with a role in translation
YALI0B12958g	NA	similar to uniprot|Q07914 Saccharomyces cerevisiae YLR008C PAM18 J-protein co-chaperone of the mitochondrial import motor associated with the presequence translocase
YALI0B12980g	ABC4	uniprot|Q6CET9 Yarrowia lipolytica YALI0B12980g ABC4 Plasma membrane ATP-binding cassette (ABC) transporter
YALI0B13046g	NA	weakly similar to uniprot|P36033 Saccharomyces cerevisiae YKL220c FRE2 ferric (and cupric) reductase
YALI0B13068t	Ylli_pol	some similarities with uniprot|Q8NIP3 Yarrowia lipolytica Reverse transcriptase, pseudogene
YALI0B13090g	NA	weakly similar to uniprot|Q08905 Saccharomyces cerevisiae YOR381w FRE3 ferric reductase
YALI0B13112g	NA	weakly similar to uniprot|P36033 Saccharomyces cerevisiae YKL220c FRE2 ferric (and cupric) reductase
YALI0B13134g	NA	weakly similar to uniprot|Q08905 Saccharomyces cerevisiae YOR381w FRE3 ferric reductase
YALI0B13156g	CNX1	uniprot|Q6CET3 Yarrowia lipolytica YALI0B13156g CNX1 Calnexin precursor, involved in regulation of secretion
YALI0B13178g	NA	similar to uniprot|P32490 Saccharomyces cerevisiae YOR231W (ohnolog of YPL140C) MKK1 ser/thr protein kinase
YALI0B13200g	NA	some similarities with uniprot|Q8X1W6 Aspergillus oryzae Putative transcriptional activator
YALI0B13222g	NA	some similarities with uniprot|P32606 Saccharomyces cerevisiae YOR017w PET127 component of mitochondrial translation system
YALI0B13288g	NA	hypothetical protein conserved in the Yarrowia clade
YALI0B13310g	NA	similar to uniprot|Q871Q3 Neurospora crassa B11C21.010 Related to ECM14 protein
YALI0B13332g	NA	similar to uniprot|D5GEK1 Tuber melanosporum hypothetical protein
YALI0B13354g	NA	weakly similar to uniprot|P17106 Saccharomyces cerevisiae YJR060w CBF1 kinetochore protein
YALI0B13376g	NA	some similarities with uniprot|P32641 Saccharomyces cerevisiae YER173W RAD24 Checkpoint protein, involved in the activation of the DNA damage and meiotic pachytene checkpoints
YALI0B13398g	NA	similar to uniprot|P32642 Saccharomyces cerevisiae YER174C (ohnolog of YDR098C) GRX4 member of the subfamily of yeast glutaredoxins
YALI0B13420g	NA	similar to uniprot|Q07938 Saccharomyces cerevisiae YLR017w MEU1 multiple enhancer of UAS2 singleton
YALI0B13442g	NA	similar to uniprot|Q06078 Saccharomyces cerevisiae YLR409c strong similarity to S. pombe beta-transducin singleton
YALI0B13464g	NA	similar to uniprot|Q06685 Saccharomyces cerevisiae YLR410w VIP1
YALI0B13486g	NA	weakly similar to uniprot|C5DS16 Zygosaccharomyces rouxii ZYRO0B13046p
YALI0B13508g	NA	similar to uniprot|Q9Y812 Schizosaccharomyces pombe Probable histone H3 variant
YALI0B13530g	NA	similar to uniprot|P36091 Saccharomyces cerevisiae YKL046C DCW1 Putative mannosidase; GPI-anchored membrane protein required for cell wall biosynthesis in bud formation
YALI0B13552g	NA	similar to uniprot|P32895 Saccharomyces cerevisiae YKL181w PRPS1 ribose-phosphate pyrophosphokinase
YALI0B13618g	NA	similar to uniprot|P39719 Saccharomyces cerevisiae YAL053W (ohnolog of YOR365C) FLC2 putative FAD transporter
YALI0B13640g	RIM101	uniprot|P78978 Yarrowia lipolytica YALI0B13640g RIM101 Transcription factor required for ambient pH signalling, mating and meiosis
YALI0B13662g	NA	similar to uniprot|Q96WY0 Emericella nidulans Rho3 GTPase
YALI0B13684g	NA	weakly similar to uniprot|Q12248 Saccharomyces cerevisiae YDR016C DAD1 Essential subunit of the Dam1 complex
YALI0B13706g	NA	similar to uniprot|O42904 Schizosaccharomyces pombe Pre-mRNA splicing factor prp31
YALI0B13728g	NA	similar to uniprot|Q6CJT5 Kluyveromyces lactis hypothetical protein
YALI0B13750g	NA	similar to uniprot|P13712 Saccharomyces cerevisiae YBR195c MSI1 chromatin assembly complex, subunit p50
YALI0B13772g	NA	some similarities with uniprot|Q8X0G8 Neurospora crassa Conserved hypothetical protein
YALI0B13794g	NA	similar to uniprot|Q9P7F3 Schizosaccharomyces pombe Ammonium transporter
YALI0B13816g	ALK4	uniprot|O74130 Yarrowia lipolytica YALI0B13816g ALK4 n-alkane- inducible cytochrome P456
YALI0B13838g	ALK5	uniprot|O74131 Yarrowia lipolytica YALI0B13838g ALK5 n-alkane- inducible cytochrome P457
YALI0B13860g	NA	similar to uniprot|C4JF39 Uncinocarpus reesii pre- mRNA branch site protein p14
YALI0B13882g	NA	similar to uniprot|P39704 Saccharomyces cerevisiae YAL007C (ohnolog of YOR016C) ERP2 p24 protein involved in membrane trafficking
YALI0B13904g	NA	similar to uniprot|P53327 Saccharomyces cerevisiae YGR271W SLH1 Putative RNA helicase related to Ski2p; involved in translation inhibition of non-poly(A) mRNAs
YALI0B13926g	NA	similar to uniprot|Q12454 Saccharomyces cerevisiae YDR067C OCA6 Cytoplasmic protein required for replication of Brome mosaic virus
YALI0B13948g	NA	hypothetical protein conserved in the Yarrowia clade
YALI0B13970g	GUT2	uniprot|Q6CEQ0 Yarrowia lipolytica YALI0B13970g GUT2 Glycerol-3-phosphate dehydrogenase mitochondrial
YALI0B13992g	NA	weakly similar to uniprot|P22035 Saccharomyces cerevisiae YKR099W BAS1 Myb-related transcription factor involved in regulating basal and induced expression of genes of the purine and histidine biosynthesis pathways
YALI0B14014g	FAO1	uniprot|Q6CEP8 Yarrowia lipolytica YALI0B14014g FAO1 Fatty alkohol oxidase
YALI0B14036g	NA	weakly similar to uniprot|Q12447 Saccharomyces cerevisiae YDR071c
YALI0B14058g	NA	similar to uniprot|O42978 Schizosaccharomyces pombe Putative pre-mRNA splicing factor
YALI0B14080g	NA	weakly similar to uniprot|P22134 Saccharomyces cerevisiae YER142c MAG1 3-methyladenine DNA glycosylase
YALI0B14102g	NA	weakly similar to uniprot|P15891 Saccharomyces cerevisiae YCR088w ABP1 Actin binding protein
YALI0B14124g	NA	some similarities with uniprot|Q08448 Saccharomyces cerevisiae YOR059C Hypothetical protein
YALI0B14146g	NA	highly similar to uniprot|P05317 Saccharomyces cerevisiae YLR340w RPLA0 acidic ribosomal protein L10.e singleton
YALI0B14179g	NA	some similarities with uniprot|Q04408 Saccharomyces cerevisiae YDR514C (ohnolog of YCL036W) THI74 mitochondrial transporter repressible by thiamine
YALI0B14201g	NA	similar to uniprot|P32328 Saccharomyces cerevisiae YPR111W (ohnolog of YGR092W) DBF20 cell cycle protein kinase
YALI0B14223g	NA	weakly similar to uniprot|P46961 Saccharomyces cerevisiae YPL076w GPI2 N-acetylglucosaminyl- phosphatidylinositol biosynthetic protein
YALI0B14245g	NA	similar to uniprot|P38129 Saccharomyces cerevisiae YBR198c TAF90 TFIID and SAGA subunit
YALI0B14267g	NA	highly similar to uniprot|P40303 Saccharomyces cerevisiae YOL038w PRE6 20S proteasome subunit (alpha4)
YALI0B14267g	NA	alternative isoform with some similarities with uniprot|P40303 Saccharomyces cerevisiae YOL038w PRE6 20S proteasome subunit (alpha4)
YALI0B14289g	NA	similar to uniprot|P22506 Saccharomycopsis fibuligera Beta-glucosidase 1 precursor
YALI0B14311g	NA	weakly similar to uniprot|P40571 Saccharomyces cerevisiae YIR015w RPR2 RNase P subunit
YALI0B14333g	NA	similar to uniprot|P22507 Saccharomycopsis fibuligera Beta-glucosidase 2 precursor
YALI0B14355g	NA	similar to uniprot|P36047 Saccharomyces cerevisiae YKL193c SDS22 regulatory subunit for the mitotic function of type I protein phosphatase singleton
YALI0B14377g	BMH1	uniprot|Q876M0 Yarrowia lipolytica YALI0B14377g BMH1 14-3-3 protein promoting filamentous growth
YALI0B14399g	NA	similar to uniprot|Q12740 Zalerion arboricola PRO3 Pyrroline-5-carboxylate reductase (P5C reductase)
YALI0B14421g	NA	hypothetical protein conserved in the Yarrowia clade
YALI0B14443g	NA	some similarities with uniprot|Q9C2J9 Neurospora crassa 3H10.130 Related to regulator protein rum1
YALI0B14465g	NA	similar to uniprot|P46151 Saccharomyces cerevisiae YPL023c MET12 methylenetetrahydrofolate reductase
YALI0B14487g	NA	weakly similar to uniprot|P25293 Saccharomyces cerevisiae YKR048c NAP1 nucleosome assembly protein I
YALI0B14509g	NA	highly similar to uniprot|Q9P842 Candida albicans CaSAM2 S-adenosylmethionine synthetase 2
YALI0B14531g	NA	weakly similar to uniprot|Q05521 Saccharomyces cerevisiae YDR284C DPP1 Diacylglycerol pyrophosphate (DGPP) phosphatase, zinc-regulated vacuolar membrane- associated lipid phosphatase, dephosphorylates DGPP to phosphatidate (PA) and Pi, then PA to diacylglycerol
YALI0B14553g	NA	similar to uniprot|P32829 Saccharomyces cerevisiae YMR224c MRE11 DNA repair and meiotic recombination protein singleton
YALI0B14575g	NA	highly similar to uniprot|Q6C487 Yarrowia lipolytica YALI0E28853g, putative thioesterase superfamily protein
YALI0B14597g	NA	weakly similar to uniprot|P25293 Saccharomyces cerevisiae YKR048c NAP1 nucleosome assembly protein I
YALI0B14619g	MCC1	uniprot|Q6CEM0 Yarrowia lipolytica YALI0B14619g MCC1 Methylcrotonoyl-CoA carboxylase, subunit alpha
YALI0B14641g	NA	similar to uniprot|P32454 Saccharomyces cerevisiae YKL157W (ohnolog of YHR047C) APE2 aminopeptidase yscII
YALI0B14663g	NA	similar to uniprot|O42735 Emericella nidulans Peptidyl-prolyl cis/trans isomerase
YALI0B14685g	NA	hypothetical protein conserved in the Yarrowia clade
YALI0B14707g	NA	highly similar to uniprot|P38829 Saccharomyces cerevisiae YHR122w similarity to hypothetical C. elegans protein F45G2.a singleton
YALI0B14729g	NA	similar to uniprot|Q9C0W1 Schizosaccharomyces pombe Hypothetical 26.3 kDa protein
YALI0B14751g	NA	highly similar to uniprot|P53914 Saccharomyces cerevisiae YNL132W KRE33 Essential Conserved protein of unknown function
YALI0B14762g	NA	similar to uniprot|Q06406 Saccharomyces cerevisiae YDR378C LSM6 Component of small nuclear ribonucleoprotein complexes involved in RNA processing splicing and decay
YALI0B14773g	NA	some similarities with uniprot|P38830 Saccharomyces cerevisiae YHR124W NDT80 Meiosis-specific transcription factor
YALI0B14795g	NA	some similarities with uniprot|P40552 Saccharomyces cerevisiae YIL011W TIR3 (ohnolog of YER011W) Cell wall mannoprotein of the Srp1p/Tip1p family of serine-alanine- rich proteins
YALI0B14817g	NA	some similarities with uniprot|A2EDI8 Trichomonas vaginalis hypothetical protein
YALI0B14839g	NA	similar to uniprot|P48360 Saccharomyces cerevisiae YDR376w ARH1 mitochondrial protein with similarity to human adrenodoxin reductase and ferredoxin-NADP+ reductase singleton
YALI0B14861g	NUYM	uniprot|Q6CEK9 Yarrowia lipolytica YALI0B14861g NUYM Accessory subunit of protein NADH:ubiquinone oxidoreductase (Complex I)
YALI0B14883g	NA	weakly similar to uniprot|P38827 Saccharomyces cerevisiae YHR119W SET1, SET domain protein 1
YALI0B14905g	NA	similar to uniprot|Q8NKJ5 Saccharomyces cerevisiae YCR035C RRP43 Protein involved in rRNA processing
YALI0B14927g	NA	similar to uniprot|P25332 Saccharomyces cerevisiae YCR036w RBK1 ribokinase
YALI0B14949g	NA	similar to uniprot|P15442 Saccharomyces cerevisiae YDR283C GCN2 Protein kinase, phosphorylates the alpha- subunit of translation initiation factor eIF2 (Sui2p) in response to starvation
YALI0B14971g	NA	weakly similar to uniprot|O42854 Schizosaccharomyces pombe Hypothetical 170.5 kDa protein
YALI0B14993g	NA	weakly similar to uniprot|Q02950 Saccharomyces cerevisiae YPL118w MRP51 mitochondrial ribosomal protein of the small subunit
YALI0B15015g	NA	weakly similar to uniprot|O13985 Schizosaccharomyces pombe Putative chromatin assembly factor subunit, WD repeat protein
YALI0B15037g	NA	some similarities with uniprot|Q9USS8 Schizosaccharomyces pombe Hypothetical 52.3 kDa
YALI0B15059g	FAS1	uniprot|P34229 Yarrowia lipolytica YALI0B15059g FAS1 Fatty acid synthase subunit beta, putative
YALI0B15081g	NA	similar to uniprot|P41920 Saccharomyces cerevisiae YDR002W YRB1 Ran GTPase binding protein
YALI0B15103g	NA	highly similar to uniprot|P0C0W9 Saccharomyces cerevisiae YPR102C (ohnolog of YGR085C) RPL16A ribosomal protein L11
YALI0B15125g	NA	highly similar to uniprot|P34760 Saccharomyces cerevisiae YML028W (ohnolog of YDR453C) TSA1 thiol- specific antioxidant
YALI0B15147g	NA	similar to uniprot|P31384 Saccharomyces cerevisiae YAL021c CCR4 transcriptional regulator
YALI0B15180g	NA	weakly similar to uniprot|P10815 Schizosaccharomyces pombe G2/mitotic-specific cyclin cdc13
YALI0B15202g	NA	hypothetical protein conserved in the Yarrowia clade
YALI0B15224g	NA	highly similar to uniprot|P30656 Saccharomyces cerevisiae YPR103W PRE2 Beta 5 subunit of the 20S proteasome, responsible for the chymotryptic activity of the proteasome
YALI0B15246g	NA	weakly similar to uniprot|O14270 Schizosaccharomyces pombe Putative forkhead-related transcription factor C1142.08
YALI0B15268g	NA	similar to uniprot|Q07551 Saccharomyces cerevisiae YDL124W NADPH-dependent alpha-keto amide reductase
YALI0B15290g	NA	similar to uniprot|P50079 Saccharomyces cerevisiae YGR223C HSV2 Phosphatidylinositol 3,5-bisphosphate-binding protein, plays a role in micronucleophagy
YALI0B15304g	NA	similar to uniprot|P04046 Saccharomyces cerevisiae YMR300c ADE4 amidophosphoribosyltransferase
YALI0B15312g	NA	similar to uniprot|P53863 Saccharomyces cerevisiae YNL227c similarity to dnaJ-like proteins
YALI0B15334g	NA	weakly similar to uniprot|Q12483 Saccharomyces cerevisiae YPL002c SNF8 involved in glucose derepression
YALI0B15356g	NA	some similarities with uniprot|P34078 Saccharomyces cerevisiae YKL143w LTV1 low-temperature viability protein
YALI0B15378g	NA	weakly similar to uniprot|P09798 Saccharomyces cerevisiae YKL022c CDC16 subunit of anaphase-promoting complex (cyclosome)
YALI0B15400g	NA	similar to uniprot|O94443 Schizosaccharomyces pombe Putative exonuclease
YALI0B15422g	NA	hypothetical protein conserved in the Yarrowia clade
YALI0B15444g	LYS5	uniprot|P38997 Yarrowia lipolytica YALI0B15444g LYS5 Saccharopine dehydrogenase
YALI0B15466g	NA	similar to uniprot|Q6C860 Yarrowia lipolytica YALI0D22462g
YALI0B15488g	NA	weakly similar to uniprot|Q872Z4 Neurospora crassa B23B10.030 Related to monocarboxylate transporter
YALI0B15510g	NA	similar to uniprot|P32623 Saccharomyces cerevisiae YEL040w UTR2 cell wall protein
YALI0B15576g	NA	weakly similar to uniprot|Q9P5J5 Neurospora crassa Conserved hypothetical protein
YALI0B15598g	NA	highly similar to uniprot|P38720 Saccharomyces cerevisiae YHR183W (ohnolog of YGR256W) GND1 6- phosphogluconate dehydrogenase
YALI0B15598g	NA	highly similar to uniprot|P38720 Saccharomyces cerevisiae YHR183W (ohnolog of YGR256W) GND1 6- phosphogluconate dehydrogenase
YALI0B15620g	NA	hypothetical protein conserved in the Yarrowia clade
YALI0B15642g	NA	highly similar to uniprot|P53131 Saccharomyces cerevisiae YGL120c PRP43 involved in spliceosome disassembly
YALI0B15664g	NA	similar to uniprot|P27697 Saccharomyces cerevisiae YGL119W (ohnolog of YBR230W-A) ABC1 ubiquinol--cytochrome- c reductase complex assembly protein singleton
YALI0B15686g	NA	weakly similar to uniprot|Q09697 Schizosaccharomyces pombe Hypothetical protein
YALI0B15708g	NA	similar to uniprot|P32501 Saccharomyces cerevisiae YDR211w GCD6 translation initiation factor eIF2b epsilon, 81 kDa subunit
YALI0B15722g	NA	weakly similar to uniprot|O59892 Candida albicans Histidine kinase 1
YALI0B15752g	CDC42	uniprot|Q6CEG8 Yarrowia lipolytica YALI0B15752g CDC42 GTP-binding protein of RAS superfamily
YALI0B15774g	NA	highly similar to uniprot|P12612 Saccharomyces cerevisiae YDR212w CCT1 component of chaperonin-containing T-complex
YALI0B15796g	NA	similar to uniprot|Q6CGT3 Yarrowia lipolytica YALI0A16423g, pseudogene
YALI0B15818g	NA	some similarities with uniprot|Q05958 Saccharomyces cerevisiae YDR213W UPC2 (ohnolog of YLR228C) Sterol regulatory element binding protein
YALI0B15840g	NA	similar to uniprot|Q12449 Saccharomyces cerevisiae YDR214W AHA1 Co-chaperone that binds to Hsp82p and activates its ATPase activity
YALI0B15862g	NA	weakly similar to uniprot|O93994 Candida albicans Conserved hypothetical protein
YALI0B15884g	NA	similar to uniprot|O93995 Candida albicans CaCOQ3 Hexaprenyldihydroxybenzoate methyltransferase, mitochondrial precursor
YALI0B15906g	NA	similar to uniprot|P08018 Saccharomyces cerevisiae YJL128c PBS2 tyrosine protein kinase of the MAP kinase kinase family
YALI0B15939g	NA	hypothetical protein conserved in the Yarrowia clade
YALI0B15950g	LDH1	uniprot|Q6CEG0 Yarrowia lipolytica YALI0B15950g LDH1 Member of the alpha/beta-hydrolase family, putative
YALI0B15972g	NA	weakly similar to uniprot|P47014 Saccharomyces cerevisiae YJL132w weak similarity to human phospholipase D
YALI0B15994g	NA	hypothetical protein conserved in the Yarrowia clade
YALI0B16016g	NA	weakly similar to uniprot|Q6BUI3 Debaryomyces hansenii DEHA2C10428p
YALI0B16038g	NA	similar to uniprot|P07277 Saccharomyces cerevisiae YMR208w ERG12 mevalonate kinase singleton
YALI0B16060g	NA	similar to uniprot|Q12029 Saccharomyces cerevisiae YOR271C FSF1 Putative protein, predicted to be an alpha- isopropylmalate carrier
YALI0B16082g	NA	similar to uniprot|G3AS56 Spathaspora passalidarum hypothetical protein SPAPADRAFT_141867
YALI0B16104g	NA	highly similar to uniprot|P38625 Saccharomyces cerevisiae YMR217w GUA1 GMP synthase (glutamine- hydrolyzing) singleton
YALI0B16126g	NA	similar to uniprot|P29703 Saccharomyces cerevisiae YKL019w RAM2 protein farnesyltransferase, alpha subunit
YALI0B16148g	NA	hypothetical protein conserved in the Yarrowia clade
YALI0B16170g	NA	weakly similar to uniprot|Q6C860 Yarrowia lipolytica YALI0D22462g
YALI0B16192g	NA	similar to uniprot|P87219 Candida albicans SOU1 Sorbitol utilization protein
YALI0B16214g	NA	similar to uniprot|P25379 Saccharomyces cerevisiae YCL064c CHA1 L-serine/L-threonine deaminase
YALI0B16236g	NA	weakly similar to uniprot|Q04119 Saccharomyces cerevisiae YDR452W PPN1 Vacuolar endopolyphosphatase with a role in phosphate metabolism
YALI0B16258g	NA	highly similar to uniprot|P22276 Saccharomyces cerevisiae YOR207c RPC128 DNA-directed RNA polymerase III, 130 KD subunit
YALI0B16280g	NA	similar to uniprot|Q9UV33 Ascobolus immersus Histone H1
YALI0B16302g	NA	hypothetical protein conserved in the Yarrowia clade
YALI0B16324g	NA	similar to uniprot|Q8NJ48 ericoid mycorrhizal Putative chitin synthase
YALI0B16368g	VPS4	uniprot|Q6CEE2 Yarrowia lipolytica YALI0B16368g VPS4 AAA-ATPase involved in multivesicular body (MVB) protein sorting
YALI0B16390g	NA	weakly similar to uniprot|P40360 Saccharomyces cerevisiae YJL071w ARG2 acetylglutamate synthase
YALI0B16412g	NA	similar to uniprot|P40445 Saccharomyces cerevisiae YIL166c similarity to allantoate permease DAL5P
YALI0B16434g	NA	similar to uniprot|P39007 Saccharomyces cerevisiae YGL022w STT3 oligosaccharyl transferase subunit singleton
YALI0B16456g	NA	hypothetical protein conserved in the Yarrowia clade
YALI0B16467g	NA	hypothetical protein conserved in the Yarrowia clade
YALI0B16478g	NA	weakly similar to uniprot|P38799 Saccharomyces cerevisiae YHR078w hypothetical protein
YALI0B16500g	NA	similar to uniprot|P09232 Saccharomyces cerevisiae YEL060C (ohnolog of YOR003W) PRB1 protease B, vacuolar
YALI0B16522g	NA	similar to uniprot|P19145 Saccharomyces cerevisiae YKR039w GAP1 general amino acid permease
YALI0B16544g	NA	similar to uniprot|P53091 Saccharomyces cerevisiae YGL201c MCM6 involved in replication
YALI0B16566g	NA	similar to uniprot|P38331 Saccharomyces cerevisiae YBR242W (ohnolog of YGL101W), conserved Conserved protein of unknown function
YALI0B16588g	NA	similar to uniprot|P07286 Saccharomyces cerevisiae YBR243c ALG7 UDP-N-acetylglucosamine-1-phosphate transferase
YALI0B16610g	NA	similar to uniprot|P53011 Saccharomyces cerevisiae YGL100w SEH1 nuclear pore protein
YALI0B16632g	NA	hypothetical protein conserved in the Yarrowia clade
YALI0B16654g	NA	similar to uniprot|C4R1K0 Komagataella pastoris Constituent of 66S pre-ribosomal particles, involved in 60S ribosomal subunit biogenesis
YALI0B16676g	NA	hypothetical protein conserved in the Yarrowia clade
YALI0B16698g	NA	similar to uniprot|Q9HE24 Neurospora crassa Related to 26S proteasome-associated ubiquitin carboxyl-terminal hydrolase
YALI0B16720g	NA	similar to uniprot|P47140 Saccharomyces cerevisiae YJR100c weak similarity to BUD3P singleton
YALI0B16742g	NA	weakly similar to uniprot|P47141 Saccharomyces cerevisiae YJR101w RSM26 weak similarity to superoxide dismutases
YALI0B16764g	NA	weakly similar to uniprot|K1XTB7 Marssonina brunnea hypothetical protein MBM_05760
YALI0B16786g	NA	similar to uniprot|C4R8Y1 Komagataella pastoris hypothetical protein
YALI0B16808g	REG1	uniprot|Q6CEC2 Yarrowia lipolytica YALI0B16808g REG1 REG1 regulatory subunit for protein phosphatase
YALI0B16822g	NA	similar to uniprot|Q8X0Y3 Neurospora crassa Conserved hypothetical protein
YALI0B16852g	NA	weakly similar to uniprot|G8ZTS6 Torulaspora delbrueckii TDEL_0D04360 hypothetical protein
YALI0B16863g	NA	hypothetical protein conserved in the Yarrowia clade
YALI0B16874g	NA	weakly similar to uniprot|Q0C7D9 Aspergillus terreus conserved hypothetical protein
YALI0B16896g	NA	similar to uniprot|P32892 Saccharomyces cerevisiae YLL008w DRS1 RNA helicase of the DEAD box family
YALI0B16918g	NA	weakly similar to uniprot|P38630 Saccharomyces cerevisiae YOR217w RFC1 DNA replication factor C, 95 KD subunit
YALI0B16940g	NA	similar to uniprot|D5G752 Tuber melanosporum hypothetical protein
YALI0B16962g	NA	some similarities with uniprot|C4R964 Komagataella pastoris Non-essential protein of unknown function
YALI0B16984g	RAS3	uniprot|Q6CEB4 Yarrowia lipolytica YALI0B16984g RAS3 Ras GTP-binding protein
YALI0B17006g	NA	weakly similar to uniprot|A5E6A6 Lodderomyces elongisporus conserved hypothetical protein
YALI0B17028g	NA	weakly similar to uniprot|Q8XQP2 Ralstonia solanacearum Putative hemagglutinin/hemolysin-related protein
YALI0B17050g	NA	similar to uniprot|C4R3Y2 Komagataella pastoris hypothetical protein
YALI0B17061g	NA	weakly similar to uniprot|A0A010SNY8 Colletotrichum fioriniae CFIO01_05502 uncharacterized protein
YALI0B17072g	NA	weakly similar to uniprot|P38237 Saccharomyces cerevisiae YBR058c UBP14 ubiquitin specific protease
YALI0B17138g	NA	similar to uniprot|Q9P702 Neurospora crassa Probable sugar transporter
YALI0B17160g	NA	some similarities with uniprot|P38236 Saccharomyces cerevisiae YBR057c MUM2 meiotic protein
YALI0B17182g	NA	weakly similar to uniprot|Q2H9E3 Chaetomium globosum hypothetical protein CHGG_03161
YALI0B17204g	NA	similar to uniprot|P32352 Saccharomyces cerevisiae YMR202w ERG2 C-8 sterol isomerase singleton
YALI0B17226g	NA	weakly similar to uniprot|P50076 Saccharomyces cerevisiae YGR227w DIE2 ITR1 expression promoting protein
YALI0B17248g	NA	similar to uniprot|P38849 Saccharomyces cerevisiae YHR151C MTC6 Maintenance of telomere capping protein
YALI0B17270g	NA	weakly similar to uniprot|Q96VQ3 Saccharomyces cerevisiae YGR225W AMA1 Activator of meiotic anaphase promoting complex (APC/C)
YALI0B17292g	NA	weakly similar to uniprot|Q12209 Saccharomyces cerevisiae YLR047C FRE8 Protein with sequence similarity to iron/copper reductases
YALI0B17303g	NA	weakly similar to uniprot|P69850 Saccharomyces cerevisiae YBR233W-A DAD3
YALI0B17314g	NA	similar to uniprot|P32453 Saccharomyces cerevisiae YNL315c ATP11 F1F0-ATPase complex assembly protein singleton
YALI0B17336g	NA	similar to uniprot|P32452 Saccharomyces cerevisiae YNL316c PHA2 prephenate dehydratase singleton
YALI0B17358g	NA	similar to uniprot|Q8WSQ1 Caenorhabditis elegans Rbx1 RING-H2 finger protein
YALI0B17380g	NA	similar to uniprot|P38328 Saccharomyces cerevisiae YBR234c ARC40 ARP2/3 protein complex subunit, 40 kilodalton
YALI0B17402g	NA	highly similar to uniprot|Q05911 Saccharomyces cerevisiae YLR359w ADE13 adenylosuccinate lyase
YALI0B17424g	NA	similar to uniprot|Q08278 Saccharomyces cerevisiae YOL135c MED7 member of RNA Polymerase II transcriptional regulation mediator complex singleton
YALI0B17446g	NA	hypothetical protein conserved in the Yarrowia clade
YALI0B17468g	NA	hypothetical protein conserved in the Yarrowia clade
YALI0B17490g	NA	similar to uniprot|P53173 Saccharomyces cerevisiae YGL054C (ohnolog of YBR210W) ERV14 ER-derived Vesicles
YALI0B17512g	SEC62	uniprot|Q99161 Yarrowia lipolytica YALI0B17512g SEC62 ER protein-translocation complex subunit
YALI0B17534g	NA	similar to uniprot|P53944 Saccharomyces cerevisiae YNL063w
YALI0B17556g	ELM1	uniprot|Q6CE90 Yarrowia lipolytica YALI0B17556g ELM1 Serine/threonine protein kinase required for the regulation of other kinases
YALI0B17622g	NA	highly similar to uniprot|P32599 Saccharomyces cerevisiae YDR129c SAC6 actin filament bundling protein, fimbrin singleton
YALI0B17644g	NA	similar to uniprot|Q12452 Saccharomyces cerevisiae YLR100W ERG27 3-keto sterol reductase
YALI0B17666g	NA	similar to uniprot|Q01217 Saccharomyces cerevisiae YER069w ARG5_6 acetylglutamate kinase and acetylglutamyl- phosphate reductase
YALI0B17688g	NA	weakly similar to uniprot|P38342 Saccharomyces cerevisiae YBR265w TSC10 3-ketosphinganine reductase
YALI0B17710g	NA	similar to uniprot|C4QXK5 Komagataella pastoris hypothetical protein
YALI0B17732g	NA	weakly similar to uniprot|P22353 Saccharomyces cerevisiae YJL063c MRPL8 ribosomal protein L17, mitochondrial
YALI0B17754g	NA	weakly similar to uniprot|Q03496 Saccharomyces cerevisiae YMR259c
YALI0B17776g	NA	similar to uniprot|W9YG26 Capronia epimyces hypothetical protein A1O3_00026
YALI0B17798g	NA	similar to uniprot|Q8X179 Emericella nidulans Cytoplasmic dynein intermediate chain
YALI0B17820g	SLD5	uniprot|Q6CE80 Yarrowia lipolytica YALI0B17820g SLD5/TSR3 DNA replication complex GINS protein SLD5
YALI0B17842g	NA	weakly similar to uniprot|C4QYH0 Komagataella pastoris Putative protein of unknown function
YALI0B17864g	NA	similar to uniprot|Q9P851 Schwanniomyces (Debaryomyces) occidentalis High-affinity potassium uptake transporter
YALI0B17886g	NA	similar to uniprot|Q9P7C5 Schizosaccharomyces pombe Cell cycle control protein cwf16
YALI0B17908g	NA	weakly similar to uniprot|Q6CBL4 Yarrowia lipolytica YALI0C17589g
YALI0B17930g	NA	similar to uniprot|Q12325 Saccharomyces cerevisiae YLR092W SEL2 sulfate transporter
YALI0B17996g	NA	similar to uniprot|Q9UR03 Candida albicans Endo-1,3- beta-glucanase
YALI0B18018g	NA	weakly similar to uniprot|Q02457 Saccharomyces cerevisiae YPL128c TBF1 telomere TTAGGG repeat-binding factor 1
YALI0B18040g	NA	similar to uniprot|P36095 Saccharomyces cerevisiae YKL041w VPS24 endosomal Vps protein complex subunit singleton
YALI0B18062g	NA	similar to uniprot|P35189 Saccharomyces cerevisiae YPL129w ANC1 TFIIF subunit (transcription initiation factor)
YALI0B18084g	NA	hypothetical protein conserved in the Yarrowia clade
YALI0B18128g	NA	similar to uniprot|Q08237 Saccharomyces cerevisiae YOL080C REX4 Putative RNA exonuclease possibly involved in pre-rRNA processing and ribosome assembly
YALI0B18150g	NA	similar to uniprot|P53224 Saccharomyces cerevisiae YGR038W ORM1 (ohnolog of YLR350W) Evolutionarily conserved protein, required for resistance to agents that induce the unfolded protein response
YALI0B18172g	NA	hypothetical protein conserved in the Yarrowia clade
YALI0B18194g	NA	similar to uniprot|Q6CCA1 Yarrowia lipolytica YALI0C11165g
YALI0B18216g	NA	weakly similar to uniprot|C3ZU64 Branchiostoma floridae hypothetical protein BRAFLDRAFT_87327
YALI0B18238g	NA	similar to uniprot|C8V9C2 Emericella nidulans ANIA_08857 putative cell cycle control protein Cwf14/Bud31
YALI0B18260g	NA	weakly similar to uniprot|Q09906 Schizosaccharomyces pombe Hypothetical protein
YALI0B18282g	NA	similar to uniprot|O14367 Schizosaccharomyces pombe Gluconate transport inducer 1
YALI0B18298g	NA	similar to uniprot|P38636 Saccharomyces cerevisiae YNL259c ATX1 antioxidant protein and metal homeostasis factor
YALI0B18304g	NA	similar to uniprot|O14096 Schizosaccharomyces pombe queuine tRNA-ribosyltransferase-like protein
YALI0B18326g	NA	similar to uniprot|P40007 Saccharomyces cerevisiae YER002w
YALI0B18348g	NA	similar to uniprot|P29952 Saccharomyces cerevisiae YER003c PMI40 mannose-6-phosphate isomerase
YALI0B18370g	NA	hypothetical protein conserved in the Yarrowia clade
YALI0B18392g	NA	hypothetical protein conserved in the Yarrowia clade
YALI0B18403g	NA	hypothetical protein conserved in the Yarrowia clade
YALI0B18414g	NA	weakly similar to uniprot|Q8BH76 Mus musculus DNA polymerase delta subunit 3
YALI0B18436g	NA	weakly similar to uniprot|P53065 Saccharomyces cerevisiae YGL243w TAD1 tRNA-specific adenosine deaminase 1
YALI0B18458g	NA	similar to uniprot|P53066 Saccharomyces cerevisiae YGL242c Conserved protein of unknown function; deletion mutant is viable
YALI0B18480g	NA	weakly similar to uniprot|P53067 Saccharomyces cerevisiae YGL241w KAP114 Member of the karyopherin-beta family, nuclear import
YALI0B18502g	NA	weakly similar to uniprot|Q9C0W5 Schizosaccharomyces pombe Hypothetical 17.7 kDa protein
YALI0B18524g	NA	some similarities with uniprot|P53137 Saccharomyces cerevisiae YGL110C CUE3 Protein of unknown function
YALI0B18546g	NA	similar to uniprot|Q871G1 Neurospora crassa Hypothetical protein B7H23.200
YALI0B18557g	NA	hypothetical protein conserved in the Yarrowia clade
YALI0B18568g	NA	similar to uniprot|Q6C5E4 Yarrowia lipolytica YALI0E18766g
YALI0B18590g	NA	similar to uniprot|Q8TB37 Homo sapiens Hypothetical protein
YALI0B18612g	NA	similar to uniprot|P32559 Saccharomyces cerevisiae YMR023c MSS1 mitochondrial GTPase involved in expression of COX1 singleton
YALI0B18634g	NA	weakly similar to uniprot|Q12234 Saccharomyces cerevisiae YOR216C RUD3 Golgi matrix protein involved in the structural organization of the cis-Golgi
YALI0B18656g	NA	some similarities with uniprot|P41544 Saccharomyces cerevisiae YJL004c SYS1 multi copy suppressor of YPT6
YALI0B18678g	NA	hypothetical protein conserved in the Yarrowia clade
YALI0B18700g	NA	similar to uniprot|Q8TG13 Neurospora crassa CKA Casein kinase II alpha subunit
YALI0B18722g	NA	similar to uniprot|P38132 Saccharomyces cerevisiae YBR202w CDC47 cell division control protein
YALI0B18744g	NA	hypothetical protein conserved in the Yarrowia clade
YALI0B18759g	NA	weakly similar to uniprot|P08678 Saccharomyces cerevisiae YJL005w CYR1 adenylate cyclase
YALI0B18788g	NA	similar to uniprot|D5GPV0 Tuber melanosporum hypothetical protein
YALI0B18810g	NA	weakly similar to uniprot|Q03690 Saccharomyces cerevisiae YMR012w CLU1 translation initiation factor eIF3
YALI0B18854g	NA	weakly similar to uniprot|Q03649 Saccharomyces cerevisiae YMR210w
YALI0B18876g	NA	similar to uniprot|Q02883 Saccharomyces cerevisiae YPL103C FMP30 Conserved protein of unknown function
YALI0B18898g	NA	similar to uniprot|Q9Y7B6 Emericella nidulans 3- methyl-2-oxobutanoate hydroxymethyltransferase (Ketopantoate hydroxymethyltransferase)
YALI0B18920g	NA	weakly similar to uniprot|B0CTL0 Laccaria bicolor predicted protein
YALI0B18942g	NA	weakly similar to uniprot|Q6CGT3 Yarrowia lipolytica YALI0A16423g, probable endonucleases of the DDE superfamily
YALI0B18964g	NA	weakly similar to uniprot|A1CD71 Aspergillus clavatus conserved hypothetical protein
YALI0B18986g	NA	similar to uniprot|Q9C101 Schizosaccharomyces pombe Putative membrane transporter
YALI0B19008g	NA	similar to uniprot|Q9C101 Schizosaccharomyces pombe Putative membrane transporter
YALI0B19030g	NA	similar to uniprot|J3K2L1 Coccidioides immitis hypothetical protein CIMG_09539
YALI0B19052g	NA	weakly similar to uniprot|P32525 Saccharomyces cerevisiae YJL201w ECM25 involved in cell wall biogenesis and architecture
YALI0B19074g	SLS2	uniprot|Q6CE27 Yarrowia lipolytica YALI0B19074g SLS2 Sls2 protein, synthetic lethal with 7SL RNA conditional mutation
YALI0B19096g	NA	weakly similar to uniprot|A5DXN0 Lodderomyces elongisporus hypothetical protein LELG_02117
YALI0B19118g	NA	hypothetical protein conserved in the Yarrowia clade
YALI0B19162g	NA	similar to uniprot|O94021 Candida albicans Hypothetical 48.1 kDa protein
YALI0B19184g	NA	some similarities with uniprot|K5VPX1 Phanerochaete carnosa hypothetical protein PHACADRAFT_259928
YALI0B19206g	NA	similar to uniprot|P24871 Saccharomyces cerevisiae YLR210W (ohnolog of YDL155W) CLB4 cyclin, G2/M-specific
YALI0B19228g	NA	hypothetical protein conserved in the Yarrowia clade
YALI0B19250g	NA	weakly similar to uniprot|P38731 Saccharomyces cerevisiae YHL040c ARN1 ferrichrome-type siderophore transporter
YALI0B19316g	NA	similar to uniprot|P09230 Yarrowia lipolytica XPR2 Alkaline extracellular protease precursor
YALI0B19338g	NA	similar to uniprot|P04817 Saccharomyces cerevisiae YEL063C (ohnolog of YNL270C) CAN1 amino acid permease
YALI0B19360g	NA	similar to uniprot|O59791 Schizosaccharomyces pombe Hypothetical protein C320.14 in chromosome III
YALI0B19382g	FAS2	uniprot|Q6CE16 Yarrowia lipolytica YALI0B19382g FAS2 Fatty acid synthase subunit alpha, putative
YALI0B19448g	NA	hypothetical protein conserved in the Yarrowia clade
YALI0B19470g	NA	similar to uniprot|P36035 Saccharomyces cerevisiae YKL217w JEN1 carboxylic acid transporter protein
YALI0B19492g	NA	similar to uniprot|P19145 Saccharomyces cerevisiae YKR039w Gap1 general amino acid permease
YALI0B19558g	NA	similar to uniprot|Q12009 Saccharomyces cerevisiae YDL201w strong similarity to probable methyltransferase related protein Neurospora crassa singleton
YALI0B19580g	NA	similar to uniprot|Q08225 Saccharomyces cerevisiae YOL057W Probable dipeptidyl-peptidase III
YALI0B19602g	MGF2	uniprot|Q6CE10 Yarrowia lipolytica YALI0B19602g MGF2 Mycelial growth factor
YALI0B19624g	NA	similar to uniprot|Q874C0 Yarrowia lipolytica Pex3p peroxin
YALI0B19646g	NA	weakly similar to uniprot|P38300 Saccharomyces cerevisiae YBR185c MBA1 respiratory chain assembly protein
YALI0B19668g	NA	similar to uniprot|Q12402 Saccharomyces cerevisiae YPR028w YIP2 protein or Ypt Interacting Protein, regulates vesicular traffic in stressed cells either to facilitate membrane turnover or to decrease unnecessary secretion
YALI0B19712g	NA	weakly similar to uniprot|V5IQJ2 Neurospora crassa hypothetical protein NCU02738
YALI0B19734g	NA	weakly similar to uniprot|P36097 Saccharomyces cerevisiae YKL033w similarity to hypothetical protein S. pombe
YALI0B19756g	NA	hypothetical protein conserved in the Yarrowia clade
YALI0B19778g	NA	hypothetical protein conserved in the Yarrowia clade
YALI0B19800g	NA	similar to uniprot|P19145 Saccharomyces cerevisiae YKR039W GAP1 General amino acid permease
YALI0B19844g	NA	hypothetical protein conserved in the Yarrowia clade
YALI0B19866g	NA	hypothetical protein conserved in the Yarrowia clade
YALI0B19888g	NA	hypothetical protein conserved in the Yarrowia clade
YALI0B19910g	NA	weakly similar to uniprot|W6Z3R2 Bipolaris oryzae hypothetical protein COCMIDRAFT_104008
YALI0B19976g	NA	highly similar to uniprot|O93968 Candida boidinii Formate dehydrogenase
YALI0B19998g	NA	similar to uniprot|Q12680 Saccharomyces cerevisiae YDL171c GLT1 glutamate synthase (NAPDPH) (GOGAT
YALI0B20020g	NA	highly similar to uniprot|P14843 Saccharomyces cerevisiae YDR035w ARO3 2-dehydro-3-deoxyphosphoheptonate aldolase, phenylalanine-inhibited
YALI0B20042g	NA	hypothetical protein conserved in the Yarrowia clade
YALI0B20064g	NA	weakly similar to uniprot|P53388 Saccharomyces cerevisiae YPL265w DIP5 dicarboxylic amino acid permease
YALI0B20086g	NA	weakly similar to uniprot|P10662 Saccharomyces cerevisiae YDR347W MRP1 Mitochondrial ribosomal protein of the small subunit
YALI0B20108g	NA	weakly similar to uniprot|Q05518 Saccharomyces cerevisiae YDR348C (ohnolog of YHR097C) Protein of unknown function
YALI0B20108g	NA	weakly similar to uniprot|Q05518 Saccharomyces cerevisiae YDR348C (ohnolog of YHR097C) Protein of unknown function
YALI0B20174g	NA	similar to uniprot|Q12303 Saccharomyces cerevisiae YLR121c YPS3 GPI-anchored aspartyl protease 3 (yapsin 3)
YALI0B20196g	ELO1	uniprot|Q6CDY7 Yarrowia lipolytica YALI0B20196g ELO1 Fatty acid elongase required for sphingolipid formation, putative
YALI0B20218g	NA	similar to uniprot|Q9Y7U6 Schizosaccharomyces pombe Rho1 gdp-gtp exchange protein 1
YALI0B20240g	NA	highly similar to uniprot|Q05933 Saccharomyces cerevisiae YLR370C ARC18 Subunit of the ARP2/3 complex
YALI0B20262g	NA	some similarities with uniprot|P25357 Saccharomyces cerevisiae YCR033w similarity to nuclear receptor co- repressor N-Cor
YALI0B20284g	NA	weakly similar to uniprot|Q6C189 Yarrowia lipolytica YALI0F18326g
YALI0B20306g	PIR1	uniprot|Q6CDY2 Yarrowia lipolytica YALI0B20306g PIR1 Covalently-linked cell wall protein
YALI0B20328g	NA	similar to uniprot|P39979 Saccharomyces cerevisiae YEL066w HPA3 histone and other protein acetyltransferase
YALI0B20350g	LIP18	uniprot|Q6CDY0 Yarrowia lipolytica YALI0B20350g LIP18 Triacylglycerol lipase precursor
YALI0B20372g	NUBM	uniprot|F2Z660 Yarrowia lipolytica YALI0B20372g NUBM/NUO51 Central subunit of protein NADH:ubiquinone oxidoreductase (Complex I)
YALI0B20394g	NA	similar to uniprot|P40051 Saccharomyces cerevisiae YER078c putative aminopeptidase
YALI0B20416g	NA	similar to uniprot|O94524 Schizosaccharomyces pombe Protein with glutathione S transferase domain
YALI0B20438g	NA	similar to uniprot|P42941 Saccharomyces cerevisiae YGR208W SER2 Phosphoserine phosphatase of the phosphoglycerate pathway, involved in serine and glycine biosynthesis
YALI0B20460g	NA	similar to uniprot|Q9USP9 Schizosaccharomyces pombe Hypothetical coiled-coil protein with RNA recognition motif
YALI0B20482g	NA	highly similar to uniprot|P50085 Saccharomyces cerevisiae YGR231c PHB2 Prohibitin
YALI0B20504g	NA	similar to uniprot|P07280 Saccharomyces cerevisiae YOL121C (ohnolog of YNL302C) RP55A 40S small subunit ribosomal protein S19
YALI0B20526g	NA	similar to uniprot|Q00663 Candida tropicalis Candidapepsin precursor
YALI0B20548g	NA	highly similar to uniprot|Q6C9E1 Yarrowia lipolytica YALI0D11924g, part of a 30-member gene family in Y. lipolytica
YALI0B20559g	NA	weakly similar to uniprot|P17123 Saccharomyces cerevisiae SPO12 YHR152W (ohnolog of YGR230W) Nucleolar protein of unknown function, positive regulator of mitotic exit; involved in regulating release of Cdc14p from the nucleolus in early anaphase, may play similar role in meiosis
YALI0B20570g	NA	weakly similar to uniprot|P38678 Neurospora crassa Glucan synthase-1
YALI0B20592g	NA	weakly similar to uniprot|P38770 Saccharomyces cerevisiae YHR036w
YALI0B20614g	NA	hypothetical protein conserved in the Yarrowia clade
YALI0B20636g	NA	similar to uniprot|L2FIG6 Colletotrichum gloeosporioides transcriptional family amidohydrolase family protein
YALI0B20658g	NA	weakly similar to uniprot|P33309 Saccharomyces cerevisiae YNL001W (ohnolog of YCL001W-B) DOM34 functions in protein translation to promote G1 progression and differentiation
YALI0B20680g	NA	similar to uniprot|O13939 Schizosaccharomyces pombe Probable beta-adaptin clatharin assembly protein
YALI0B20702g	ALK10	uniprot|Q6CDW4 Yarrowia lipolytica YALI0B20702g ALK10 n-alkane- inducible cytochrome P451
YALI0B20724g	NA	similar to uniprot|Q10178 Schizosaccharomyces pombe U2 snRNP component prp10
YALI0B20746g	NA	similar to uniprot|P38875 Saccharomyces cerevisiae YHR188c
YALI0B20768g	NA	similar to uniprot|B0DKQ4 Laccaria bicolor metallophosphoesterase
YALI0B20790g	NA	hypothetical protein conserved in the Yarrowia clade
YALI0B20812g	NA	similar to uniprot|P00729 Saccharomyces cerevisiae YMR297w PRC1 carboxypeptidase y, serine-type protease
YALI0B20834g	NA	some similarities with uniprot|P39955 Saccharomyces cerevisiae YER047c SAP1 member of the AAA-protein family
YALI0B20856g	NA	similar to uniprot|Q6BVY9 Debaryomyces hansenii DEHA2B15642p
YALI0B20878g	NA	weakly similar to uniprot|Q12270 Saccharomyces cerevisiae YPL246C RBD2 Possible rhomboid protease
YALI0B20900g	NA	similar to uniprot|P46683 Saccharomyces cerevisiae YPL239W YAR1 Cytoplasmic ankyrin-repeat containing Conserved protein of unknown function
YALI0B20911g	NA	similar to uniprot|P21734 Saccharomyces cerevisiae YDR177w Ubiquitin-conjugating enzyme (Ubiquitin- protein ligase)
YALI0B20922g	NA	highly similar to uniprot|P47943 Schizosaccharomyces pombe Eukaryotic initiation factor 4A (eIF-4A) (eIF4A)
YALI0B20944g	NA	weakly similar to uniprot|Q6C189 Yarrowia lipolytica YALI0F18326g
YALI0B20966g	NA	similar to uniprot|Q07549 Saccharomyces cerevisiae YDL123W SNA4 Conserved protein of unknown function
YALI0B20988g	NA	weakly similar to uniprot|Q9P347 Schizosaccharomyces pombe SPAC19B12.12c SPAPB17E12.02 Survival of motor neuron protein-interacting protein yip11
YALI0B21010g	NA	similar to uniprot|G0RG30 Trichoderma reesei predicted protein
YALI0B21032g	NA	similar to uniprot|Q8C128 Mus musculus Splicing factor 3 subunit 1
YALI0B21054g	NA	weakly similar to uniprot|Q8VCG3 Mus musculus Hypothetical protein
YALI0B21076g	NA	highly similar to uniprot|P02406 Saccharomyces cerevisiae YGL103w CYH2 60S large subunit ribosomal protein L27a
YALI0B21098g	NA	similar to uniprot|P40032 Saccharomyces cerevisiae YER049W TPA1 Conserved protein of unknown function
YALI0B21120g	NA	similar to uniprot|P40531 Saccharomyces cerevisiae YIL041W GVP36 BAR domain-containing protein that localizes to both early and late Golgi vesicles
YALI0B21142g	NA	similar to uniprot|A1CV23 Neosartorya fischeri putative MFS multidrug transporter
YALI0B21164g	NA	weakly similar to uniprot|Q10321 Schizosaccharomyces pombe shg1, Set1 complex component
YALI0B21186g	NA	similar to uniprot|P37302 Saccharomyces cerevisiae YBR286w APE3 vacuolar aminopeptidase Y singleton
YALI0B21208g	NA	weakly similar to uniprot|Q6BY40 Debaryomyces hansenii DEHA2A12650p
YALI0B21230g	NA	similar to uniprot|Q8J289 Kluyveromyces lactis YGL104C similarity to glucose transport protein
YALI0B21252g	NA	similar to uniprot|P10622 Saccharomyces cerevisiae YDL130w RPLA3 60S large subunit acidic ribosomal protein L44
YALI0B21274g	NA	hypothetical protein conserved in the Yarrowia clade
YALI0B21296g	NA	weakly similar to uniprot|M2T7V3 Bipolaris sorokiniana hypothetical protein COCSADRAFT_317071
YALI0B21318g	NA	similar to uniprot|Q6CHS1 Yarrowia lipolytica YALI0A05665g, arrestin motif containing protein
YALI0B21340g	NA	similar to uniprot|Q9C2C8 Neurospora crassa Probable gamma-adaptin
YALI0B21362g	NA	weakly similar to uniprot|Q12160 Saccharomyces cerevisiae YPR063C ER-localized protein of unknown function
YALI0B21384g	NA	weakly similar to uniprot|O42184 Gallus gallus Restin (Cytoplasmic linker protein-170) (CLIP-170)
YALI0B21406g	NA	some similarities with uniprot|P07834 Saccharomyces cerevisiae YFL009W CDC4 F-box protein required for G1/S and G2/M transition
YALI0B21428g	NA	highly similar to uniprot|P14742 Saccharomyces cerevisiae YKL104C GFA1 (ohnolog of YMR084W) Glutamine- fructose-6-phosphate amidotransferase
YALI0B21450g	NA	similar to uniprot|Q12127 Saccharomyces cerevisiae YLR110C (ohnolog of Scer_YGOB_YDR134C) CCW12 cell wall mannoprotein
YALI0B21472g	NA	similar to uniprot|Q12358 Saccharomyces cerevisiae YLL057C JLP1 Alpha-ketoglutarate-dependent sulfonate dioxygenase
YALI0B21494g	NA	weakly similar to uniprot|B8ML91 Talaromyces stipitatus putative ribonuclease H
YALI0B21516g	NA	similar to uniprot|P53759 Saccharomyces cerevisiae YML080w similarity to A.brasilense nifR3 protein
YALI0B21527g	NA	weakly similar to uniprot|Q12233 Saccharomyces cerevisiae YPR020w ATPN_YEAST ATP synthase G chain, mitochondrial
YALI0B21538g	NA	similar to uniprot|P45818 Saccharomyces cerevisiae YGL171w ROK1 ATP-dependent RNA helicase
YALI0B21560g	NA	weakly similar to uniprot|P35735 Saccharomyces cerevisiae YKL051w
YALI0B21582g	MHY1	uniprot|Q9Y791 Yarrowia lipolytica YALI0B21582g MHY1 C2H2-type zinc finger protein Mhy1p required for dimorphic transition
YALI0B21604g	NA	similar to uniprot|P23500 Saccharomyces cerevisiae YKR052C MRS4 (ohnolog of YJL133W) Mitochondrial iron transporter of the mitochondrial carrier family (MCF)
YALI0B21626g	NA	hypothetical protein conserved in the Yarrowia clade
YALI0B21662g	NA	weakly similar to uniprot|P06105 Saccharomyces cerevisiae YJL080c SCP160 required for maintenance of exact ploidy
YALI0B21670g	NA	similar to uniprot|P53839 Saccharomyces cerevisiae YNL274c related to glycerate- and formate-dehydrogenases
YALI0B21692g	NA	similar to uniprot|A2RA32 Aspergillus niger short- chain dehydrogenase/reductase
YALI0B21714g	NA	hypothetical protein conserved in the Yarrowia clade
YALI0B21780g	GCY16	uniprot|Q6CDR7 Yarrowia lipolytica YALI0B21780g GCY16 Galactose-induced protein of aldo/keto reductase family
YALI0B21824g	NA	similar to uniprot|G2QG54 Myceliophthora thermophila cytochrome P450-like protein
YALI0B21846g	NA	similar to uniprot|E9CWP5 Coccidioides immitis TCRP 4-hydroxyphenylpyruvate dioxygenase 4HPPD HPD HPPDase
YALI0B21868g	NA	weakly similar to uniprot|Q20683 Caenorhabditis elegans F52H3.5 protein
YALI0B21890g	NA	weakly similar to uniprot|B2WHK2 Pyrenophora tritici-repentis PTRG_09461 conserved hypothetical protein
YALI0B21912g	NA	weakly similar to uniprot|E3KK50 Puccinia graminis hypothetical protein PGTG_10834
YALI0B21925g	NA	similar to uniprot|Q6CHR7 Yarrowia lipolytica YALI0A05929g
YALI0B21978g	NA	weakly similar to uniprot|P25038 Saccharomyces cerevisiae YOL023w IFM1 translation initiation factor 2, mitochondrial
YALI0B22000g	NA	hypothetical protein conserved in the Yarrowia clade
YALI0B22066g	NA	highly similar to uniprot|P05030 Saccharomyces cerevisiae YGL008c PMA1 H+-transporting P-type ATPase, major isoform, plasma membrane
YALI0B22088g	NA	some similarities with uniprot|P22470 Saccharomyces cerevisiae YDR143c SAN1 mating-type regulation protein
YALI0B22110g	NA	similar to uniprot|Q12446 Saccharomyces cerevisiae YOR181w LAS17 component of actin cortical patches
YALI0B22125g	NA	similar to uniprot|Q3E764 Saccharomyces cerevisiae YLR262c-a TMA7 Conserved protein of unknown function that associates with ribosomes
YALI0B22132g	NA	similar to uniprot|C7YVV2 Nectria haematococca hypothetical protein NECHADRAFT_98512
YALI0B22154g	NA	similar to uniprot|P17608 Schizosaccharomyces pombe GTP-binding protein ryh1
YALI0B22176g	NA	weakly similar to uniprot|Q12132 Saccharomyces cerevisiae YPL230W (ohnolog of YMR182C) USV1 putative transcription factor
YALI0B22198g	NA	some similarities with uniprot|P53438 Saccharomyces cerevisiae YMR016C (ohnolog of YKL043W) SOK2 regulatory protein in the PKA signal transduction pathway
YALI0B22220g	NA	hypothetical protein conserved in the Yarrowia clade
YALI0B22242g	NA	weakly similar to uniprot|P06777 Saccharomyces cerevisiae YPL022w RAD1 component of the nucleotide excision repairosome
YALI0B22264g	NA	weakly similar to uniprot|Q9UST8 Schizosaccharomyces pombe Ribonuclease H
YALI0B22286g	NA	similar to uniprot|Q06103 Saccharomyces cerevisiae YPR108w RPN7 subunit of the regulatory particle of the proteasome
YALI0B22308g	HXK1	uniprot|O74996 Yarrowia lipolytica YALI0B22308g HXK1 Hexokinase
YALI0B22330g	NA	weakly similar to uniprot|Q10414 Schizosaccharomyces pombe Hypothetical protein C1F3.09 in chromosome I
YALI0B22374g	NA	similar to uniprot|P32608 Saccharomyces cerevisiae YGL252C RTG2 Sensor of mitochondrial dysfunction
YALI0B22396g	NA	highly similar to uniprot|Q9P3N1 Neurospora crassa B7F18.180 Putative uncharacterized protein
YALI0B22418g	NA	weakly similar to uniprot|A1CKD7 Aspergillus clavatus RING finger domain protein
YALI0B22440g	NA	similar to uniprot|Q9SK84 Arabidopsis thaliana Putative phospho-2-dehydro-3-deoxyheptonate aldolase 1
YALI0B22462g	NA	weakly similar to uniprot|W9YIN9 Capronia epimyces hypothetical protein A1O3_02607
YALI0B22484g	NA	similar to uniprot|Q06409 Saccharomyces cerevisiae YLR422W DOCK-like protein
YALI0B22506g	NA	highly similar to uniprot|Q9Y790 Mycosphaerella graminicola NAD-dependent formate dehydrogenase
YALI0B22528g	NA	weakly similar to uniprot|O14098 Schizosaccharomyces pombe Putative serine/threonine protein kinase
YALI0B22550g	MVA1	uniprot|Q6CDN6 Yarrowia lipolytica YALI0B22550g MVA1 Hydroxymethylglutaryl-CoA lyase
YALI0B22572g	NA	similar to uniprot|P53734 Saccharomyces cerevisiae YNR038W DBP6 Essential protein involved in ribosome biogenesis, ATP-dependent RNA helicase
YALI0B22594g	NA	similar to uniprot|P53733 Saccharomyces cerevisiae YNR037C RSM19 Mitochondrial ribosomal protein of the small subunit
YALI0B22616g	NA	similar to uniprot|O14156 Schizosaccharomyces pombe Protein phosphatase 2C homolog 4
YALI0B22638g	NA	highly similar to uniprot|P50623 Saccharomyces cerevisiae YDL064w UBC9 E2 ubiquitin-conjugating enzyme
YALI0B22660g	PEX19	uniprot|Q96W74 Yarrowia lipolytica YALI0B22660g PEX19 Peroxisomal biogenesis factor 19 (Peroxin-19)
YALI0B22682g	NA	similar to uniprot|Q06708 Saccharomyces cerevisiae YLR386w VAC14 Activator of Fab1p
YALI0B22704g	NA	hypothetical protein conserved in the Yarrowia clade
YALI0B22726g	NA	weakly similar to uniprot|Q03660 Saccharomyces cerevisiae YMR218c TRS130 TRAPP subunit of 130 kDa involved in targeting and fusion of ER
YALI0B22748g	NA	hypothetical protein conserved in the Yarrowia clade
YALI0B22770g	NA	weakly similar to uniprot|G8ZNQ0 Torulaspora delbrueckii hypothetical protein TDEL_0B01150
YALI0B22792g	NA	weakly similar to uniprot|P48566 Saccharomyces cerevisiae YNL293W (ohnolog of YOL112W) MSB3
YALI0B22814g	NA	weakly similar to uniprot|Q9UVF6 Yarrowia lipolytica YALI0F12397g RIM21/PalH/PAL2 Putative pH sensor of the Rim plasma membrane complex
YALI0B22836g	NA	some similarities with uniprot|Q9P7H5 Schizosaccharomyces pombe Hypothetical 19.8 kDa protein
YALI0B22858g	NA	weakly similar to uniprot|P48563 Saccharomyces cerevisiae YNL297c MON2 similarity to S.pombe hypothetical protein SPAC23D3.13c
YALI0B22880g	NA	similar to uniprot|P09230 Yarrowia lipolytica XPR2 Alkaline extracellular protease precursor
YALI0B22902g	NA	similar to uniprot|Q05979 Saccharomyces cerevisiae YLR231c Probable kynureninase
YALI0B22924g	NA	similar to uniprot|P47119 Saccharomyces cerevisiae YJR069c HAM1 controls 6-N-hydroxylaminopurine sensitivity and mutagenesis
YALI0B22946g	NA	similar to uniprot|Q8TG40 Candida albicans Hemoglobin and proliferation regulated protein
YALI0B22968g	NA	similar to uniprot|P87240 Schizosaccharomyces pombe Hypothetical protein
YALI0B22990g	NA	weakly similar to uniprot|P09230 Yarrowia lipolytica XPR2 Alkaline extracellular protease precursor
YALI0B23012g	NA	weakly similar to uniprot|F9XP78 Zymoseptoria tritici hypothetical protein MYCGRDRAFT_64401
YALI0B23034g	NA	weakly similar to uniprot|O94459 Schizosaccharomyces pombe Hypothetical protein
YALI0B23056g	NA	highly similar to uniprot|P17871 Schizosaccharomyces pombe Transcription initiation factor TFIID (TATA-box factor) (TATA sequence-binding protein) (TBP)
YALI0B23078g	NA	similar to uniprot|Q9HEF8 Neurospora crassa Related to membrane protein
YALI0B23100g	NA	similar to uniprot|G2WRL4 Verticillium dahliae dihydrodipicolinate synthase
YALI0B23111g	NA	similar to uniprot|Q6CH49 Yarrowia lipolytica YALI0A12419g
YALI0B23122g	NA	similar to uniprot|O13725 Schizosaccharomyces pombe Hypothetical protein C15A10.05c in chromosome I
YALI0B23144g	NA	some similarities with uniprot|O94751 Schizosaccharomyces pombe Checkpoint serine/threonine- protein kinase bub1
YALI0B23166g	NA	weakly similar to uniprot|P47074 Saccharomyces cerevisiae YJL013C (ohnolog of YGR188C) MAD3 spindle- assembly checkpoint protein
YALI0B23188g	ADE2	uniprot|Q6CDK7 Yarrowia lipolytica YALI0B23188g ADE2 Phosphoribosyl-5-aminoimidazole carboxylase, putative
YALI0B23210g	NA	some similarities with uniprot|P40992 Saccharomyces cerevisiae YJL025w RRN7 polymerase I specific transcription initiation factor
YALI0B23232g	NA	weakly similar to uniprot|P53297 Saccharomyces cerevisiae YGR178c PBP1 PAB1P interacting protein
YALI0B23254g	NA	hypothetical protein conserved in the Yarrowia clade
YALI0B23276g	NA	similar to uniprot|P41806 Saccharomyces cerevisiae YGR105W VMA21 Integral membrane protein that is required for vacuolar H+-ATPase (V-ATPase) function
YALI0B23298g	NA	similar to uniprot|P32462 Saccharomyces cerevisiae YNL280c Delta(14)-sterol reductase
YALI0B23320g	NA	weakly similar to uniprot|P32585 Saccharomyces cerevisiae YGR104c SRB5 DNA-directed RNA polymerase II holoenzyme and Kornberg's mediator (SRB) subcomplex subunit
YALI0B23342g	NA	highly similar to uniprot|P53261 Saccharomyces cerevisiae YGR103w similarity to zebrafish essential for embryonic development gene pescadillo singleton
YALI0B23364g	NA	weakly similar to uniprot|P53259 Saccharomyces cerevisiae YGR101w weak similarity to B.subtilis YqgP
YALI0B23386g	NA	weakly similar to uniprot|G3JFH3 Cordyceps militaris DUF726 domain protein
YALI0B23408g	NA	highly similar to uniprot|P40046 Saccharomyces cerevisiae YER072w VTC1 Negative Regulator of Cdc Fourty two (CDC42)
YALI0B23430g	NA	weakly similar to uniprot|P31225 Candida albicans Corticosteroid-binding protein
YALI0B23452g	NA	hypothetical protein conserved in the Yarrowia clade
YALI0B23474g	NA	hypothetical protein conserved in the Yarrowia clade
YALI0C00110g	NA	weakly similar to uniprot|Q9P731 Neurospora crassa, putative serum paraoxonase/arylesterase family protein
YALI0C00132g	NA	similar to uniprot|P40445 Saccharomyces cerevisiae YIL166C Uncharacterized transporter
YALI0C00165g	NA	similar to uniprot|Q9P371 Schizosaccharomyces pombe sst2 AMSH-like protease
YALI0C00187g	NA	similar to uniprot|U4LFW3 Pyronema omphalodes PCON_08621 Probable O-acetyltransferase
YALI0C00209g	SCT1	uniprot|Q6CDI7 Yarrowia lipolytica YALI0C00209g SCT1 Glycerol-3-phosphate O-acyltransferase, putative
YALI0C00231g	LIP6	uniprot|Q6CDI6 Yarrowia lipolytica YALI0C00231g LIP6 Carboxylesterase/lipase type B
YALI0C00253g	NA	highly similar to uniprot|P07342 Saccharomyces cerevisiae YMR108W ILV2 Acetolactate synthase, catalyses the first common step in isoleucine and valine biosynthesis
YALI0C00275g	NA	hypothetical protein conserved in the Yarrowia clade
YALI0C00297g	NA	hypothetical protein conserved in the Yarrowia clade
YALI0C00319g	NA	similar to uniprot|P47137 Saccharomyces cerevisiae YJR096W Putative xylose and arabinose reductase
YALI0C00341g	NA	hypothetical protein conserved in the Yarrowia clade
YALI0C00363g	NA	similar to uniprot|P32657 Saccharomyces cerevisiae YER164W CHD1 Nucleosome remodeling factor that functions in regulation of transcription elongation
YALI0C00385g	NA	similar to uniprot|Q94C55 Arabidopsis thaliana Hypothetical 59.4 kDa protein
YALI0C00407g	leu2-270	uniprot|P18120 Yarrowia lipolytica YALI0C00407g leu2-270 Deleted version of uniprot|P18120 Yarrowia lipolytica beta-isopropyl-malate dehydrogenase
YALI0C00429g	SIP2	uniprot|Q6CDH7 Yarrowia lipolytica YALI0C00429g SIP2 Subunit of Snf1
YALI0C00451g	NA	similar to uniprot|P53388 Saccharomyces cerevisiae YPL265W DIP5 Dicarboxylic amino acid permease, mediates high-affinity and high-capacity transport of L-glutamate and L-aspartate
YALI0C00473g	NA	some similarities with uniprot|P38738 Saccharomyces cerevisiae YHL029c hypothetical protein
YALI0C00495g	NA	similar to uniprot|Q12675 Saccharomyces cerevisiae YDR093W DNF2 (ohnolog of YER166W) Aminophospholipid translocase (flippase)
YALI0C00539g	NA	weakly similar to uniprot|P04147 Saccharomyces cerevisiae YER165w PAB1 mRNA polyadenylate-binding protein
YALI0C00550g	NA	weakly similar to uniprot|C4QZI6 Komagataella pastoris hypothetical protein
YALI0C00561g	NA	highly similar to uniprot|P52490 Saccharomyces cerevisiae YDR092w UBC13 E2 ubiquitin-conjugating enzyme
YALI0C00605g	NA	similar to uniprot|P38879 Saccharomyces cerevisiae YHR193c EGD2 alpha subunit of the nascent polypeptide- associated complex
YALI0C00627g	NA	similar to uniprot|P39709 Saccharomyces cerevisiae YAL067c SEO1 suppressor of sulfoxyde ethionine resistance
YALI0C00649g	NA	similar to uniprot|D5G4S7 Tuber melanosporum GSTUM_00000081001 hypothetical protein
YALI0C00671g	NA	similar to uniprot|P41411 Schizosaccharomyces pombe Cell division control protein 18
YALI0C00693g	NA	highly similar to uniprot|Q6Q547 Saccharomyces cerevisiae YHR072W-A NOP10 Constituent of small nucleolar ribonucleoprotein particles containing H/ACA-type snoRNAs
YALI0C00715g	NA	similar to uniprot|P69851 Saccharomyces cerevisiae YDR320C-A DAD4 Essential subunit of the Dam1 complex (aka DASH complex)
YALI0C00759g	NA	similar to uniprot|Q877C1 Pichia anomala HaNHA1 Na+/H+ exchanger
YALI0C00781g	NA	hypothetical protein conserved in the Yarrowia clade
YALI0C00803g	NA	similar to uniprot|P30574 Candida albicans Carboxypeptidase Y precursor (Carboxypeptidase YSCY)
YALI0C00825g	NA	similar to uniprot|Q872Z4 Neurospora crassa Related to monocarboxylate transporter
YALI0C00847g	NA	weakly similar to uniprot|P40475 Saccharomyces cerevisiae YIL120W (ohnolog of YNL065W) QDR1 Multidrug transporter of the major facilitator superfamily, required for resistance to quinidine, ketoconazole, fluconazole, and barban
YALI0C00869g	NA	some similarities with uniprot|F7VUR1 Sordaria macrospora hypothetical protein SMAC_05015
YALI0C00891g	NA	similar to uniprot|P25333 Saccharomyces cerevisiae YCR008w SAT4 serine/threonine-specific protein kinase
YALI0C00913g	NA	similar to uniprot|Q12220 Saccharomyces cerevisiae YLR129W DIP2 Nucleolar protein, specifically associated with the U3 snoRNA, part of the large ribonucleoprotein complex known as the small subunit (SSU) processome
YALI0C00935t	Ylli_pol	some similarities with uniprot|Q8NIP3 Yarrowia lipolytica Reverse transcriptase, pseudogene
YALI0C00957g	NA	weakly similar to uniprot|Q05580 Saccharomyces cerevisiae YDR266c
YALI0C00979g	NA	similar to uniprot|C5DH17 Lachancea thermotolerans KLTH0E00638p
YALI0C01001g	NA	hypothetical protein conserved in the Yarrowia clade
YALI0C01023g	PEX10	uniprot|Q9P4U5 Yarrowia lipolytica YALI0C01023g PEX10 Peroxisomal biogenesis factor 10 (Peroxin-10)
YALI0C01045g	NA	weakly similar to uniprot|Q08748 Saccharomyces cerevisiae YOR296w unknown function
YALI0C01067g	NA	hypothetical protein conserved in the Yarrowia clade
YALI0C01089g	NA	hypothetical protein conserved in the Yarrowia clade
YALI0C01111g	NA	similar to uniprot|P38145 Saccharomyces cerevisiae YBR256C RIB5 Riboflavin synthase
YALI0C01133g	NA	some similarities with uniprot|P38244 Saccharomyces cerevisiae YBR074w weak similarity to aminopeptidase Y
YALI0C01155g	NA	some similarities with uniprot|E5ACS9 Leptosphaeria maculans LEMA_P010680.1 hypothetical protein
YALI0C01177g	NA	weakly similar to uniprot|G3BCP3 Candida tenuis hypothetical protein CANTEDRAFT_116906
YALI0C01199g	NA	hypothetical protein conserved in the Yarrowia clade
YALI0C01221g	NA	similar to uniprot|Q9P3P6 Neurospora crassa Related to 26s proteasome subunit p28
YALI0C01243g	NA	similar to uniprot|P32597 Saccharomyces cerevisiae YIL126W STH1 ATPase component of the RSC chromatin remodeling complex
YALI0C01287g	NA	similar to uniprot|Q86TN4 Homo sapiens tRNA splicing 2 phosphotransferase 1
YALI0C01309g	NA	weakly similar to uniprot|Q9D1Q1 Mus musculus M- phase phosphoprotein 6
YALI0C01331g	NA	similar to uniprot|P25637 Saccharomyces cerevisiae YCR059C YIH1 Protein that inhibits activation of Gcn2p, an eIF2 alpha subunit protein kinase
YALI0C01353t	Ylli_pol	some similarities with uniprot|Q8NIP3 Yarrowia lipolytica Reverse transcriptase, pseudogene
YALI0C01375g	NA	weakly similar to uniprot|Q05854 Saccharomyces cerevisiae YLR278C Zinc-cluster protein
YALI0C01397g	NA	weakly similar to uniprot|C4R052 Komagataella pastoris Mitochondrial outer membrane protein with similarity to Tom70p
YALI0C01411g	NA	similar to uniprot|Q6C549 Yarrowia lipolytica YALI0E21021g FKS1 component of 1,3-beta-glucan synthase
YALI0C01419g	NA	similar to uniprot|Q9C1S8 Candida albicans CaNAG1 protein
YALI0C01441g	NA	weakly similar to uniprot|O42997 Schizosaccharomyces pombe Hypothetical 33.6 kDa protein
YALI0C01463g	NA	some similarities with uniprot|P25364 Saccharomyces cerevisiae YCR065W HCM1 Forkhead transcription factor involved in cell cycle specific transcription of SPC110 encoding a spindle pole body (SPB) calmodulin binding protein
YALI0C01485g	NA	similar to uniprot|Q04174 Saccharomyces cerevisiae YOR149C SMP3 Alpha 1,2-mannosyltransferase involved in glycosyl phosphatidyl inositol (GPI) biosynthesis
YALI0C01507g	NA	hypothetical protein conserved in the Yarrowia clade
YALI0C01573g	NA	similar to uniprot|O42917 Schizosaccharomyces pombe Sister chromatid cohesion protein eso1
YALI0C01595g	NA	similar to uniprot|Q06245 Saccharomyces cerevisiae YLR166C SEC10 Essential 100kDa subunit of the exocyst complex (Sec3p, Sec5p, Sec6p, Sec8p, Sec10p, Sec15p, Exo70p, and Exo84p)
YALI0C01617g	NA	some similarities with uniprot|P42951 Saccharomyces cerevisiae YJL100w
YALI0C01639g	NA	similar to uniprot|Q06472 Saccharomyces cerevisiae Beta-glucan synthesis-associated protein (Killer toxin- resistance protein 6), pseudogene
YALI0C01694g	NA	weakly similar to uniprot|Q6BXJ5 Debaryomyces hansenii DEHA2B02442g
YALI0C01716g	NA	similar to uniprot|P32347 Saccharomyces cerevisiae YDR047W HEM12 Uroporphyrinogen decarboxylase, catalyzes the fifth step in the heme biosynthetic pathway
YALI0C01738g	NA	similar to uniprot|P35184 Saccharomyces cerevisiae YIR012W SQT1 Essential protein involved in a late step of 60S ribosomal subunit assembly or modification
YALI0C01760g	NA	hypothetical protein conserved in the Yarrowia clade
YALI0C01782g	NA	hypothetical protein conserved in the Yarrowia clade
YALI0C01826g	NA	similar to Yarrowia lipolytica YALI0A13167g
YALI0C01859g	NA	similar to uniprot|Q02253 Rattus norvegicus Methylmalonate-semialdehyde dehydrogenase (acylating), mitochondrial precursor (MMSDH)
YALI0C01903g	NA	hypothetical protein conserved in the Yarrowia clade
YALI0C01925g	NA	similar to uniprot|Q6CI51 Yarrowia lipolytica YALI0A01650g, protein containing a BTB/POZ domain mediating homomeric dimerization
YALI0C01969g	NA	hypothetical protein conserved in the Yarrowia clade
YALI0C01991g	NA	hypothetical protein conserved in the Yarrowia clade
YALI0C02057g	TRA1	uniprot|Q6CDB3 Yarrowia lipolytica YALI0C02057g TRA1 Component of the Ada-Spt transcriptional regulatory complex
YALI0C02167g	NA	hypothetical protein conserved in the Yarrowia clade
YALI0C02211g	NA	similar to uniprot|Q04991 Saccharomyces cerevisiae YMR221C FMP42 Vacuole membrane protein that belongs to the SLC43A transporter (TC 2.A.1.44) family
YALI0C02233g	NA	hypothetical protein conserved in the Yarrowia clade
YALI0C02255g	NA	hypothetical protein conserved in the Yarrowia clade
YALI0C02321g	NA	similar to uniprot|Q96U89 Neurospora crassa Conserved hypothetical protein
YALI0C02343g	NA	weakly similar to uniprot|P53110 Saccharomyces cerevisiae YGL159W Putative protein of unknown function
YALI0C02365g	NA	similar to uniprot|Q8X0V7 Neurospora crassa Conserved hypothetical protein
YALI0C02387g	YAS1	uniprot|Q6L8K6 Yarrowia lipolytica YALI0C02387g YAS1 Basic helix-loop-helix transcription factor essential for cytochrome p450 induction in response to alkanes
YALI0C02409g	NA	similar to uniprot|P39719 Saccharomyces cerevisiae YAL053W (ohnolog of YOR365C) FLC2 Putative FAD transporter
YALI0C02431g	CRC1	uniprot|Q6CDA3 Yarrowia lipolytica YALI0C02431g CRC1 Mitochondrial carnitine carrier protein, putative
YALI0C02453g	NA	weakly similar to uniprot|Q08754 Saccharomyces cerevisiae YOR299W (ohnolog of YMR237W) BUD7 involved in bud-site selection
YALI0C02475g	NA	similar to uniprot|P53730 Saccharomyces cerevisiae YNR030w ECM39 involved in cell wall biogenesis and architecture singleton
YALI0C02497g	NA	weakly similar to uniprot|A7EHY3 Sclerotinia sclerotiorum hypothetical protein SS1G_04925
YALI0C02519g	NA	weakly similar to uniprot|Q6CHW5 Yarrowia lipolytica YALI0A04059g
YALI0C02541g	NA	similar to uniprot|O74395 Schizosaccharomyces pombe MFS efflux transporter of unknown specificity
YALI0C02563g	NA	similar to uniprot|Q05959 Kluyveromyces lactis KLLA0D13640g SUA7 Transcription initiation factor IIB (General transcription factor TFIIB)
YALI0C02585g	NA	similar to uniprot|Q9HEK6 Neurospora crassa Conserved hypothetical protein
YALI0C02607g	NA	hypothetical protein conserved in the Yarrowia clade
YALI0C02629g	NA	some similarities with uniprot|C4R2H9 Komagataella pastoris PAS_chr2-2_0214 Putative uncharacterized protein
YALI0C02651g	NA	weakly similar to uniprot|O94312 Schizosaccharomyces pombe Hypothetical PWWP domain coiled- coil protein
YALI0C02717g	NA	weakly similar to uniprot|P25037 Saccharomyces cerevisiae YDL122w UBP1 Ubiquitin-specific protease that removes ubiquitin from ubiquitinated proteins
YALI0C02761g	NA	weakly similar to uniprot|Q9P7B7 Schizosaccharomyces pombe Hypothetical 35.3 kDa protein
YALI0C02783g	NA	similar to uniprot|Q86ZH9 Neurospora crassa 64C2.200 Related to putative tartrate transporter
YALI0C02805g	NA	similar to uniprot|Q9HE38 Neurospora crassa Probable NADPH-dependent beta-ketoacyl reductase (rhlG)
YALI0C02827g	NA	hypothetical protein conserved in the Yarrowia clade
YALI0C02849g	NA	some similarities with uniprot|P38757 Saccharomyces cerevisiae YHR004c NEM1 required for nuclear morphology
YALI0C02871g	NA	similar to uniprot|C5DJD6 Lachancea thermotolerans KLTH0F15576p
YALI0C02893g	NA	hypothetical protein conserved in the Yarrowia clade
YALI0C02915g	NA	hypothetical protein conserved in the Yarrowia clade
YALI0C02937g	NA	similar to uniprot|D5GKI0 Tuber melanosporum hypothetical protein
YALI0C02959g	NA	similar to uniprot|P35197 Saccharomyces cerevisiae YDL226C GCS1 (ohnolog of YNL204C) ADP-ribosylation factor GTPase activating protein (ARF GAP), involved in ER-Golgi transport
YALI0C02981g	NA	weakly similar to uniprot|P47000 Saccharomyces cerevisiae YJL159W (ohnolog of YKL163W) HSP150 member of the PIR1P/HSP150P/PIR3P family
YALI0C03003g	SPS193	uniprot|Q6CD80 Yarrowia lipolytica YALI0C03003g SPS193 Peroxisomal 2,4-dienoyl-CoA reductase, putative
YALI0C03025g	NA	similar to uniprot|P46367 Saccharomyces cerevisiae YOR374W ALD4 Mitochondrial aldehyde dehydrogenase, required for growth on ethanol and conversion of acetaldehyde to acetate
YALI0C03047g	NA	weakly similar to uniprot|P40505 Saccharomyces cerevisiae YIL084C SDS3 Component of the Rpd3p/Sin3p deacetylase complex, involved in transcriptional silencing and required for sporulation
YALI0C03069g	NA	similar to uniprot|P23202 Saccharomyces cerevisiae YNL229c URE2 nitrogen catabolite repression regulator
YALI0C03091g	NA	hypothetical protein conserved in the Yarrowia clade
YALI0C03135g	NA	hypothetical protein conserved in the Yarrowia clade
YALI0C03179g	NA	similar to uniprot|Q96VQ7 Emericella nidulans Serine palmitoyl CoA transferase subunit LCBA
YALI0C03201g	NI8M	uniprot|Q6CD73 Yarrowia lipolytica YALI0C03201g NI8M Accessory subunit of protein NADH:ubiquinone oxidoreductase (Complex I)
YALI0C03223g	MPC2	uniprot|Q6CD72 Yarrowia lipolytica YALI0C03223g MPC2 Subunit of the mitochondrial pyruvate carrier 1
YALI0C03245g	NA	similar to uniprot|Q04934 Saccharomyces cerevisiae YDR229W IVY1 Phospholipid-binding protein that interacts with both Ypt7p and Vps33p
YALI0C03267g	NA	similar to uniprot|Q6CGW7 Yarrowia lipolytica YALI0A15444g, putative N-acetyl transferase
YALI0C03333g	NA	weakly similar to uniprot|Q03761 Saccharomyces cerevisiae YDR145W TAF12 Subunit (61/68 kDa) of TFIID and SAGA complexes, involved in RNA polymerase II transcription initiation and in chromatin modification
YALI0C03355g	NA	highly similar to uniprot|P38219 Saccharomyces cerevisiae YBR025c strong similarity to Ylf1p
YALI0C03377g	NA	weakly similar to uniprot|P26309 Saccharomyces cerevisiae YGL116w CDC20 cell division control protein
YALI0C03399g	NA	some similarities with uniprot|Q6M9I3 Neurospora crassa NCU00434.1 hypothetical protein
YALI0C03421g	SNF4	uniprot| Yarrowia lipolytica YALI0C03421g SNF4 Nuclear regulatory protein, pseudogene
YALI0C03443g	NA	weakly similar to uniprot|Q89C37 Bradyrhizobium japonicum Blr7961 protein
YALI0C03465g	NA	similar to uniprot|P15992 Saccharomyces cerevisiae YBR072w HSP26 heat shock protein
YALI0C03498t	Ylli_gag	uniprot|Q8NIP4 Yarrowia lipolytica YALI0C03487g gag- like protein from Ylli retrotransposon
YALI0C03498t	Ylli_pol	highly similar to uniprot|Q8NIP3 Yarrowia lipolytica Reverse transcriptase
YALI0C03520g	NA	similar to uniprot|Q9UT85 Schizosaccharomyces pombe WD repeat protein
YALI0C03542g	NA	similar to uniprot|Q6CBF2 Yarrowia lipolytica YALI0C19360g, protein with a F-box motif
YALI0C03564g	NA	weakly similar to uniprot|E9QXL9 Aspergillus fumigatus HLH transcription factor
YALI0C03586g	NA	hypothetical protein conserved in the Yarrowia clade
YALI0C03608g	NA	similar to uniprot|P25568 Saccharomyces cerevisiae YCL038c similarity to bacterial membrane transporter singleton
YALI0C03630g	NA	hypothetical protein conserved in the Yarrowia clade
YALI0C03652g	NA	some similarities with uniprot|O13612 Schizosaccharomyces pombe Pi021 protein (Hypothetical 46.4 kDa protein)
YALI0C03674g	NA	similar to uniprot|P13188 Saccharomyces cerevisiae YOR168W GLN4 Glutamine tRNA synthetase
YALI0C03696g	NA	weakly similar to uniprot|P38191 Saccharomyces cerevisiae YBL049W MOH1 Protein of unknown function
YALI0C03718g	NA	weakly similar to uniprot|C4XXG1 Clavispora lusitaniae hypothetical protein CLUG_00634
YALI0C03762g	NA	similar to uniprot|Q8AWD3 Brachydanio rerio Similar to lipoyltransferase
YALI0C03784g	NA	similar to uniprot|P38336 Saccharomyces cerevisiae YBR257W POP4 Subunit of both RNase MRP, which cleaves pre- rRNA, and nuclear RNase P, which cleaves tRNA precursors to generate mature 5' ends
YALI0C03806g	NA	hypothetical protein conserved in the Yarrowia clade
YALI0C03828g	NA	similar to uniprot|P38737 Saccharomyces cerevisiae YHL030w ECM29 involved in cell wall biogenesis and architecture
YALI0C03850g	NA	weakly similar to uniprot|P14907 Saccharomyces cerevisiae YJL041W NSP1 Essential component of the nuclear pore complex, which mediates nuclear import and export
YALI0C03872g	NA	highly similar to uniprot|P0C0T4 Saccharomyces cerevisiae YLR333C (ohnolog of YGR027C) RPS31B ribosomal protein
YALI0C03894g	NA	hypothetical protein conserved in the Yarrowia clade
YALI0C03916g	NA	hypothetical protein conserved in the Yarrowia clade
YALI0C03982g	NA	some similarities with uniprot|O14011 Schizosaccharomyces pombe Cell cycle control protein cwf8
YALI0C04004g	ANL2	uniprot|F2Z676 Yarrowia lipolytica YALI0C04004g ANL2 Alpha-1,6 mannosyltransferase
YALI0C04026g	NA	hypothetical protein conserved in the Yarrowia clade
YALI0C04037g	NA	hypothetical protein conserved in the Yarrowia clade
YALI0C04048g	NA	hypothetical protein conserved in the Yarrowia clade
YALI0C04070g	NA	some similarities with uniprot|P50875 Saccharomyces cerevisiae YOL148c SPT20 member of the TBP class of SPT proteins that alter transcription site selection
YALI0C04092g	NA	similar to uniprot|Q00317 Candida boidinii PMP30B Peroxisomal membrane protein (Peroxin-11B)
YALI0C04114g	NA	weakly similar to uniprot|P53281 Saccharomyces cerevisiae YGR136W (ohnolog of YPR154W) LSB1 negative regulator of actin nucleation-promoting factor activity
YALI0C04136g	NA	hypothetical protein conserved in the Yarrowia clade
YALI0C04158g	NA	similar to uniprot|P18961 Saccharomyces cerevisiae YMR104C YPK2 (ohnolog of YKL126W) Protein kinase with similarity to serine/threonine protein kinase Ypk1p
YALI0C04180g	NA	similar to uniprot|P32383 Saccharomyces cerevisiae YPL268w PLC1 1-phosphatidylinositol-4,5-bisphosphate phosphodiesterase
YALI0C04213g	NA	similar to uniprot|P38333 Saccharomyces cerevisiae YBR247c ENP1 effects N-glycosylation
YALI0C04235g	NA	hypothetical protein conserved in the Yarrowia clade
YALI0C04257g	NA	weakly similar to uniprot|Q02820 Saccharomyces cerevisiae YJL205C NCE101 Protein of unknown function, involved in secretion of proteins that lack classical secretory signal sequences
YALI0C04279g	NA	similar to uniprot|Q12303 Saccharomyces cerevisiae YLR121C YPS3 Aspartic protease, attached to the plasma membrane via a glycosylphosphatidylinositol (GPI) anchor
YALI0C04301g	NA	some similarities with uniprot|Q803T4 Danio rerio dennd6b
YALI0C04323g	NA	weakly similar to uniprot|P53322 Saccharomyces cerevisiae YGR260w TNA1 similarity to allantoate transport protein
YALI0C04345g	NA	similar to uniprot|Q04031 Saccharomyces cerevisiae YDR412W RRP17 Component of the pre-60S pre-ribosomal particle
YALI0C04367g	NA	similar to uniprot|Q12004 Saccharomyces cerevisiae YPR056W TFB4 Subunit of TFIIH complex, involved in transcription initiation
YALI0C04389g	NA	some similarities with uniprot|Q6CBG3 Yarrowia lipolytica YALI0C19107g
YALI0C04411g	NA	similar to uniprot|P38925 Saccharomyces cerevisiae YOL122C SMF1 Divalent metal ion transporter with a broad specificity for di-valent and tri-valent metals
YALI0C04433g	NA	highly similar to uniprot|Q92413 Emericella nidulans Ornithine aminotransferase (Ornithine--oxo-acid aminotransferase)
YALI0C04455g	NA	weakly similar to uniprot|P53747 Saccharomyces cerevisiae YNR061C Putative protein of unknown function
YALI0C04477g	NA	similar to uniprot|P38124 Saccharomyces cerevisiae YBR008c FLR1 fluconazole resistance protein
YALI0C04499g	NA	similar to uniprot|P38124 Saccharomyces cerevisiae YBR008c FLR1 fluconazole resistance protein
YALI0C04521g	NA	hypothetical protein conserved in the Yarrowia clade
YALI0C04543g	NA	weakly similar to uniprot|Q05468 Saccharomyces cerevisiae YDR333C Putative protein of unknown function
YALI0C04565g	NA	weakly similar to uniprot|Q9HF07 Candida albicans Cso1p (Fragment)
YALI0C04587g	NA	similar to uniprot|Q10156 Schizosaccharomyces pombe Protein kinase lkh1
YALI0C04620g	NA	weakly similar to uniprot|P39936 Saccharomyces cerevisiae YGL049C (ohnolog of YGR162W) TIF4632 mRNA cap- binding protein (eIF4F), 130K subunit
YALI0C04686g	NA	similar to uniprot|Q9P702 Neurospora crassa Probable sugar transporter
YALI0C04730g	NA	similar to uniprot|Q9P702 Neurospora crassa Probable sugar transporter
YALI0C04774g	NA	similar to uniprot|Q9C1M3 Emericella nidulans cdc11p Septin
YALI0C04796g	NA	weakly similar to uniprot|P46996 Saccharomyces cerevisiae YJL163c
YALI0C04818g	NA	some similarities with uniprot|P34248 Saccharomyces cerevisiae YKL100c similarity to C.elegans hypothetical protein
YALI0C04884g	NA	similar to uniprot|Q03193 Saccharomyces cerevisiae YDR090C Conserved protein of unknown function
YALI0C04906g	NA	some similarities with uniprot|Q9HEJ2 Neurospora crassa NCU01381.1 related to disease resistance protein aig2
YALI0C04928g	NA	similar to uniprot|O94321 Schizosaccharomyces pombe Multistep phosphorelay regulator 1.
YALI0C05038g	NA	similar to uniprot|C4R299 Komagataella pastoris Protein with DNA-dependent ATPase and ssDNA annealing activities involved in maintenance of genome
YALI0C05060g	NA	weakly similar to uniprot|Q8WZY8 Neurospora crassa Conserved hypothetical protein
YALI0C05082g	NA	similar to uniprot|P40525 Saccharomyces cerevisiae YIL052C (ohnolog of YER056C-A) RPL34B ribosomal protein L34.e
YALI0C05104g	NA	weakly similar to uniprot|Q02771 Saccharomyces cerevisiae YER058w PET117 cytochrome c oxidase assembly factor
YALI0C05126g	NA	weakly similar to uniprot|P40038 Saccharomyces cerevisiae YER059W (ohnolog of YIL050W) PCL6 cyclin like protein interacting with PHO85P
YALI0C05148g	NA	highly similar to uniprot|Q10421 Schizosaccharomyces pombe 40S ribosomal protein S28 (S33)
YALI0C05170g	HIS1	uniprot|Q99145 Yarrowia lipolytica YALI0C05170g HIS1 ATP phosphoribosyltransferase
YALI0C05236g	NA	similar to uniprot|Q6CC46 Yarrowia lipolytica YALI0C12551g, polyketide cyclase/hydratase domain containing protein
YALI0C05258g	NA	weakly similar to uniprot|P38840 Saccharomyces cerevisiae YHR137w ARO9 aromatic amino acid aminotransferase II
YALI0C05280g	NA	similar to uniprot|P36132 Saccharomyces cerevisiae YKR038C KAE1 Probable tRNA threonylcarbamoyladenosine biosynthesis protein
YALI0C05302g	NA	some similarities with uniprot|Q9P887 Candida albicans Sec20p
YALI0C05324g	NA	some similarities with uniprot|Q96U73 Neurospora crassa Conserved hypothetical protein
YALI0C05346g	NA	similar to uniprot|P53040 Saccharomyces cerevisiae YGL112C TAF6 Subunit (60 kDa) of TFIID and SAGA complexes, involved in transcription initiation of RNA polymerase II and in chromatin modification
YALI0C05368g	NA	similar to uniprot|Q9P7C7 Schizosaccharomyces pombe DEAD/DEAH box RNA helicase
YALI0C05390g	NA	hypothetical protein conserved in the Yarrowia clade
YALI0C05467g	NA	similar to uniprot|P17695 Saccharomyces cerevisiae YDR513W GRX2 (ohnolog of YCL035C) Cytoplasmic glutaredoxin, thioltransferase, glutathione-dependent disulfide oxidoreductase
YALI0C05489g	NA	some similarities with uniprot|Q8NIM9 Saccharomyces cerevisiae YCL034W LSB5 Protein of unknown function
YALI0C05500g	NA	hypothetical protein conserved in the Yarrowia clade
YALI0C05511g	NA	weakly similar to uniprot|Q06705 Saccharomyces cerevisiae YLR380w CSR1 weak similarity to SEC14 protein
YALI0C05533g	NA	similar to uniprot|Q9ZS91 Arabidopsis thaliana T4B21.5 protein (Hypothetical protein)
YALI0C05555g	NA	similar to uniprot|Q7ZXE3 Xenopus laevis U5 snRNP- specific 40 kDa protein
YALI0C05577g	NA	similar to uniprot|D5G5G8 Tuber melanosporum hypothetical protein
YALI0C05599g	NA	similar to uniprot|Q03862 Saccharomyces cerevisiae YDR101c
YALI0C05621g	NA	similar to uniprot|P01097 Saccharomyces cerevisiae YDL181W (ohnolog of YDL130W-A) INH1 inhibitor of mitochondrial ATPase
YALI0C05643g	NA	similar to uniprot|O94397 Schizosaccharomyces pombe Hypothetical 38.6 kDa protein
YALI0C05665g	BMH2	uniprot|Q876L9/F2Z5Y1 Yarrowia lipolytica YALI0C05665g BMH2 14-3-3 protein promoting filamentous growth
YALI0C05687g	NA	similar to uniprot|Q6C2W3 Yarrowia lipolytica YALI0F04620g
YALI0C05709g	NA	weakly similar to uniprot|P18544 Saccharomyces cerevisiae YOL140w ARG8 acetylornithine aminotransferase, hypothetical
YALI0C05731g	NA	hypothetical protein conserved in the Yarrowia clade
YALI0C05753g	NA	similar to uniprot|P40035 Saccharomyces cerevisiae YER053C PIC2 Mitochondrial phosphate carrier protein
YALI0C05775g	NA	similar to uniprot|Q92266 Pichia pastoris PEX13 Peroxisomal membrane protein (Peroxin-13)
YALI0C05797g	NA	weakly similar to uniprot|C4JJD5 Uncinocarpus reesii predicted protein
YALI0C05819g	NA	some similarities with uniprot|P14906 Saccharomyces cerevisiae YOR254c SEC63 ER protein-translocation complex subunit
YALI0C05841g	NA	hypothetical protein conserved in the Yarrowia clade
YALI0C05863g	NA	hypothetical protein conserved in the Yarrowia clade
YALI0C05885g	AAL6	uniprot|Q6CCW9 Yarrowia lipolytica YALI0C05885g AAL6 Acyl/aryl-CoA ligase, putative
YALI0C05907g	NA	hypothetical protein conserved in the Yarrowia clade
YALI0C05929g	NA	weakly similar to uniprot|P47163 Saccharomyces cerevisiae YJR129c
YALI0C05951g	OLE1	uniprot|Q6CCW6 Yarrowia lipolytica YALI0C05951g OLE1 Delta-9 fatty acid desaturase
YALI0C05973g	NA	hypothetical protein conserved in the Yarrowia clade
YALI0C05995g	NA	weakly similar to uniprot|Q9P6Z0 Neurospora crassa Conserved hypothetical protein
YALI0C06017g	NA	hypothetical protein conserved in the Yarrowia clade
YALI0C06039g	NA	similar to uniprot|P21243 Saccharomyces cerevisiae YGL011c SCL1 20S proteasome subunit YC7ALPHA/Y8
YALI0C06061g	NA	similar to uniprot|P53096 Saccharomyces cerevisiae YGL194c HOS2 putative histone deacetylase
YALI0C06083g	HEM1	uniprot|Q6CCW0 Yarrowia lipolytica YALI0C06083g HEM1 5-aminolevulinic acid synthase
YALI0C06105g	NA	weakly similar to uniprot|O74395 Schizosccharomyces pombe MFS efflux transporter of unknown specificity
YALI0C06127g	ANT2	uniprot|Q6CCV8 Yarrowia lipolytica YALI0C06127g ANT2 Putative peroxisomal ATP/AMP transporter, putative
YALI0C06149g	NA	similar to uniprot|P14682 Saccharomyces cerevisiae YDR054C CDC34 Ubiquitin-conjugating enzyme (E2) and catalytic subunit of SCF ubiquitin-protein ligase complex
YALI0C06171g	NA	similar to uniprot|Q884Q9 Pseudomonas syringae Oxidoreductase zinc-binding
YALI0C06193g	NA	similar to uniprot|Q06170 Saccharomyces cerevisiae YLR326w hypothetical protein
YALI0C06215g	NA	similar to uniprot|Q871G3 Neurospora crassa B7H23.180 Hypothetical protein
YALI0C06237g	NA	weakly similar to uniprot|Q06177 Saccharomyces cerevisiae YLR327c TMA10 (ohnolog of YGR008C) Protein of unknown function that associates with ribosomes
YALI0C06259g	NA	hypothetical protein conserved in the Yarrowia clade
YALI0C06281g	NA	similar to uniprot|Q12600 Candida tropicalis SIS2 protein (Halotolerance protein HAL3)
YALI0C06303g	NA	similar to uniprot|P33412 Saccharomyces cerevisiae YGR007w MUQ1 choline phosphate cytidylyltransferase
YALI0C06325g	NA	weakly similar to uniprot|K5X5X3 Phanerochaete carnosa hypothetical protein PHACADRAFT_171515
YALI0C06347g	NA	similar to uniprot|Q870Q4 Neurospora crassa B1D14.310 Hypothetical protein
YALI0C06369g	TDH1	uniprot|Q6CCU7 Yarrowia lipolytica YALI0C06369g TDH1/GPD Glyceraldehyde 3-phosphate dehydrogenase
YALI0C06391g	NA	weakly similar to uniprot|Q02817 Homo sapiens Mucin 2 precursor, putative adhesion protein
YALI0C06424g	NA	similar to uniprot|P10870 Saccharomyces cerevisiae YDL194W (ohnolog of YDL138W) SNF3 high-affinity glucose transporter/regulatory protein
YALI0C06446g	DLD2	uniprot|Q6CCU5 Yarrowia lipolytica YALI0C06446g DLD2 Lactate dehydrogenase, putative
YALI0C06460g	NA	some similarities with uniprot|O94186 Pneumocystis carinii Mitotic inducer phosphatase Cdc25
YALI0C06490g	NA	highly similar to uniprot|O93827 Candida albicans CaPSA1 Mannose-1-phosphate guanyltransferase
YALI0C06512g	NA	weakly similar to uniprot|P39709 Saccharomyces cerevisiae YAL067c SEO1 suppressor of sulfoxyde ethionine resistance
YALI0C06534g	NA	hypothetical protein conserved in the Yarrowia clade
YALI0C06556g	NA	similar to uniprot|Q8WZU4 Neurospora crassa Conserved hypothetical protein
YALI0C06578g	NA	similar to uniprot|Q874I3 Candida albicans, H+/nucleoside cotransporter
YALI0C06600g	NA	weakly similar to uniprot|P38162 Saccharomyces cerevisiae YBL107c hypothetical protein
YALI0C06622g	NA	hypothetical protein conserved in the Yarrowia clade
YALI0C06644g	NA	similar to uniprot|C5M223 Candida tropicalis glycolipid-anchored surface protein 4 precursor
YALI0C06710g	NA	weakly similar to Yarrowia lipolytica uniprot|Q6C6E1 YALI0E10241g, unknown function
YALI0C06732g	NA	weakly similar to uniprot|Q8X0A9 Neurospora crassa Conserved hypothetical protein
YALI0C06754g	NA	weakly similar to uniprot|Q96U38 Neurospora crassa Conserved hypothetical protein
YALI0C06776g	FUM1	uniprot|Q6CCT2 Yarrowia lipolytica YALI0C06776g FUM1 Fumarate hydratase mitochondrial precursor (Fumarase)
YALI0C06798g	NA	similar to uniprot|P32775 Saccharomyces cerevisiae YEL011w GLC3 1,4-glucan branching enzyme (glycogen branching enzyme)
YALI0C06820g	NA	highly similar to uniprot|P49626 Saccharomyces cerevisiae YDR012W RPL4B (ohnolog of YBR031W) Protein component of the large (60S) ribosomal subunit
YALI0C06842g	NA	similar to uniprot|P11746 Saccharomyces cerevisiae YMR043W MCM1 Transcription factor involved in cell-type- specific transcription and pheromone response
YALI0C06853g	NA	no similarity
YALI0C06864g	NA	weakly similar to uniprot|Q6BLL1 Debaryomyces hansenii DEHA2F12606g
YALI0C06886g	NA	highly similar to uniprot|P19211 Saccharomyces cerevisiae YJR047C (ohnolog of YEL034W) ANB1 translation initiation factor eIF5A.2
YALI0C06908g	NA	hypothetical protein conserved in the Yarrowia clade
YALI0C06930g	NA	weakly similar to uniprot|Q96VT0 Agrocybe pediades Phytase precursor (strong similarity to acid phosphatase)
YALI0C06952g	NA	highly similar to uniprot|P32449 Saccharomyces cerevisiae YBR249C ARO4 3-deoxy-D-arabino-heptulosonate-7- phosphate (DAHP) synthase, catalyzes the first step in aromatic amino acid biosynthesis
YALI0C06974g	NA	weakly similar to uniprot|Q10478 Schizosaccharomyces pombe Hypothetical protein C17C9.06 in chromosome I
YALI0C06996g	NA	similar to uniprot|P40506 Saccharomyces cerevisiae YIL083C CAB2 Probable phosphopantothenoylcysteine synthetase, which catalyzes the second step of coenzyme A biosynthesis from pantothenate
YALI0C07018g	NA	similar to uniprot|Q9GP41 Echinococcus multilocularis Putative U-snRNP-associated cyclophilin (Peptidyl-prolyl cis-trans isomerase) (CPH1 cyclophilin)
YALI0C07040g	NA	weakly similar to uniprot|P32588 Saccharomyces cerevisiae YNL016w Nuclear and cytoplasmic polyadenylated RNA-binding protein PUB1 (ARS consensus binding protein ACBP-60) (Poly(U)-binding protein)
YALI0C07062g	NA	weakly similar to uniprot|P39715 Saccharomyces cerevisiae YAL059w SIM1 involved in cell wall biosynthesis
YALI0C07128g	NA	similar to uniprot|P33734 Saccharomyces cerevisiae YBR248C HIS7 Imidazole glycerol phosphate synthase (glutamine amidotransferase:cyclase), catalyzes the fifth and sixth steps of histidine biosynthesis
YALI0C07150g	NA	similar to uniprot|Q06554 Saccharomyces cerevisiae YLR247c
YALI0C07172g	NA	hypothetical protein conserved in the Yarrowia clade
YALI0C07194g	NA	weakly similar to uniprot|Q872Z4 Neurospora crassa B23B10.030 Related to monocarboxylate transporter
YALI0C07238g	NA	weakly similar to uniprot|E9DZS8 Metarhizium acridum hypothetical protein MAC_03126
YALI0C07260g	NA	some similarities with uniprot|Q12083 Saccharomyces cerevisiae YPL164C MLH3 Protein involved in DNA mismatch repair and crossing-over during meiotic recombination
YALI0C07282g	NA	some similarities with uniprot|F7VT09 Sordaria macrospora hypothetical protein SMAC_05468
YALI0C07304g	NA	similar to uniprot|P38301 Saccharomyces cerevisiae YBR187W GDT1 GCR1-dependent translation factor
YALI0C07326g	NA	weakly similar to uniprot|O14249 Schizosaccharomyces pombe Hypothetical protein C6G10.03c in chromosome I
YALI0C07348g	NA	similar to uniprot|O43000 Schizosaccharomyces pombe Probable transporter LIZ1
YALI0C07414g	NA	similar to uniprot|Q9P7B4 Schizosaccharomyces pombe Putative short chain dehydrogenase
YALI0C07436g	APN2	uniprot|Q6CCQ7 Yarrowia lipolytica YALI0C07436g APN2 DNA-(apurinic or apyrimidinic site) lyase
YALI0C07458g	MATB2	uniprot|Q6CCQ6 Yarrowia lipolytica YALI0C07458g MATB2 Mating type B protein 2
YALI0C07480g	MATB1	uniprot|Q707X9 Yarrowia lipolytica YALI0C07480g MATB1 Mating type B protein 1
YALI0C07502g	SLA2	uniprot|Q6CCQ4 Yarrowia lipolytica YALI0C07502g SLA2 Sla2p cytoskeleton assembly control protein
YALI0C07524g	NA	similar to uniprot|P32911 Saccharomyces cerevisiae YNL244c SUI1 translation initiation factor 3 (eIF3)
YALI0C07546g	NA	similar to uniprot|Q2U8H7 Aspergillus oryzae xenobiotic compound monooxygenase, DszA family
YALI0C07568g	NA	weakly similar to uniprot|Q06833 Saccharomyces cerevisiae YPR091C Putative protein of unknown function
YALI0C07590g	NA	similar to uniprot|B8MS92 Talaromyces stipitatus TSTA_002890 ArsB Putative arsenite efflux transporter
YALI0C07612g	NA	hypothetical protein conserved in the Yarrowia clade
YALI0C07634g	NA	hypothetical protein conserved in the Yarrowia clade
YALI0C07656g	NA	weakly similar to uniprot|G1XA84 Arthrobotrys oligospora AOL_s00076g542 hypothetical protein
YALI0C07678g	NA	similar to uniprot|P38090 Saccharomyces cerevisiae YBR132C AGP2 High affinity polyamine permease, preferentially uses spermidine over putrescine
YALI0C07700g	NA	similar to uniprot|D5GAV5 Tuber melanosporum hypothetical protein
YALI0C07722g	NA	weakly similar to uniprot|P38124 Saccharomyces cerevisiae YBR008c FLR1 fluconazole resistance protein
YALI0C07744g	NA	hypothetical protein conserved in the Yarrowia clade
YALI0C07777g	NA	weakly similar to refseq|WP_028000838.1 Sinorhizobium arboris hypothetical protein
YALI0C07821g	NA	weakly similar to uniprot|Q9C2Q2 Neurospora crassa Related to transcription activator amyR
YALI0C07843g	NA	similar to uniprot|Q872S8 Neurospora crassa B8B8.060 Hypothetical protein
YALI0C07865g	NA	weakly similar to uniprot|O13926 Schizosaccharomyces pombe Hypothetical protein
YALI0C07887g	NA	similar to uniprot|Q03246 Saccharomyces cerevisiae YMR188C MRPS17 Mitochondrial ribosomal protein of the small subunit
YALI0C07909g	NA	weakly similar to uniprot|G3AUY0 Spathaspora passalidarum SPAPADRAFT_144558 hypothetical protein
YALI0C07953g	NA	highly similar to uniprot|P46598 Candida albicans CaHSC82, Heat shock protein 90 homolog
YALI0C07975g	NA	weakly similar to uniprot|V5F9Z1 Byssochlamys spectabilis PVAR5_1684 Guanyl-nucleotide exchange factor
YALI0C08030g	NA	similar to uniprot|Q7RZL7 Neurospora crassa NCU00348.1, conserved hypothetical protein
YALI0C08052g	NA	similar to uniprot|P10962 Saccharomyces cerevisiae YAL025c MAK16 nuclear viral propagation protein
YALI0C08074g	NA	highly similar to uniprot|O93968 Candida boidinii Formate dehydrogenase
YALI0C08096g	NA	hypothetical protein conserved in the Yarrowia clade
YALI0C08118g	NA	highly similar to uniprot|Q9UUM7 Schizosaccharomyces pombe Protein hob3 (Homolog of Bin3)
YALI0C08140g	NA	some similarities with uniprot|Q01870 Penicillium chrysogenum regulator protein wetA-Penicillium chrysogenum
YALI0C08184g	NA	weakly similar to uniprot|Q6C3D5 Yarrowia lipolytica YALI0F00616g
YALI0C08206g	NA	weakly similar to uniprot|E9EFY5 Metarhizium acridum hypothetical protein MAC_08783
YALI0C08220g	NA	some similarities with uniprot|P25618 Saccharomyces cerevisiae YCR017c CWH43 Putative sensor/transporter protein involved in cell wall biogenesis
YALI0C08228g	NA	similar to uniprot|P47159 Saccharomyces cerevisiae YJR124c, putative Multidrug-efflux transporter
YALI0C08250g	NA	similar to uniprot|Q6CD99 Yarrowia lipolytica YALI0C02519g, pseudogene
YALI0C08283g	NA	weakly similar to uniprot|Q9Y776 Candida tropicalis Secreted aspartic protease 4
YALI0C08305g	NA	highly similar to uniprot|P06245 Saccharomyces cerevisiae YPL203w TPK2 cAMP-dependent protein kinase 2, catalytic chain
YALI0C08327g	NA	weakly similar to uniprot|P40002 Saccharomyces cerevisiae YEL007w TOS9
YALI0C08349g	NA	similar to uniprot|Q6C4Z0 Yarrowia lipolytica YALI0E22550g, adhesion domain containing protein
YALI0C08371g	NA	weakly similar to uniprot|P16151 Saccharomyces cerevisiae YDR414c ERD1 required for retention of luminal ER proteins
YALI0C08393g	NA	similar to uniprot|C5DH17 Lachancea thermotolerans KLTH0E00638p
YALI0C08415g	NA	similar to uniprot|Q6CCH8 Yarrowia lipolytica YALI0C09240g
YALI0C08437g	NA	hypothetical protein conserved in the Yarrowia clade
YALI0C08459g	NA	weakly similar to uniprot|Q9UTQ4 Schizosaccharomyces pombe Putative oxidoreductase
YALI0C08473g	NA	weakly similar to uniprot|Q6CCI6 Yarrowia liplytica YALI0C09031g
YALI0C08470g	NA	similar to uniprot|Q75EM4 Eremothecium gossypii AAR055W hypothetical protein
YALI0C08481g	NA	similar to uniprot|P40986 Saccharomyces cerevisiae YDR182w CDC1 cell division control protein
YALI0C08547g	NA	similar to uniprot|C4YNQ5 Candida albicans Candidapepsin 3 precursor (Aspartate protease 3)
[truncated: 4,351 more rows]
